# Supplementary material for: N-(4-Hy­droxy-2-nitro­phen­yl)acetamide
Source: IUCrdata. 2022 Feb 25;7(Pt 2):x220201. doi: 10.1107/S2414314622002012 (PMC9462003; doi:10.1107/S2414314622002012)
Supplement: Supplementary file 1 [file x-07-x220201-sup1.cif]

##############################################################################
#                                                                            #
# This CIF contains the data for a data article accepted for                 #
# publication in IUCrData. It conforms to the requirements of                #
# Notes for Authors for IUCrData, and has been                               #
# peer reviewed under the auspices of IUCrData.                              #
#                                                                            #
# Full details of the Crystallographic Information File format               #
# are given in the paper "The Crystallographic Information File (CIF):       #
# a New Standard Archive File for Crystallography" by S. R. Hall, F. H.      #
# Allen and I. D. Brown [Acta Cryst. (1991), A47, 655-685].                  #
#                                                                            #
# The current version of the core CIF dictionary is obtainable from          #
# ftp://ftp.iucr.org/pub/cif_core.dic.                                       #
#                                                                            #
# Software is freely available for graphical display of the structure(s)     #
# in this CIF. For information consult the CIF software page                 #
# http://www.iucr.org/resources/cif/software.                                #
#                                                                            #
# This file may be used for bona fide research purposes within the           #
# scientific community so long as proper attribution is given to the data    # 
# article from which it was obtained.                                        #
#                                                                            #
##############################################################################
data_I
_audit_creation_method     'SHELXL-2014/7'
_journal_date_recd_electronic     2022-01-27
_journal_date_accepted     2022-02-20
_journal_name_full     'IUCrData'
_journal_year     2022
_journal_volume     7
_journal_issue      1
_journal_page_first     0
_journal_page_last     0
_journal_paper_category     HO
_journal_paper_doi     10.1107/S2414314622002012
_journal_coeditor_code     HB4400
_publ_contact_author_name     'Rao M. Uppu'
_publ_contact_author_address
;
Department of Environmental Toxicology
Southern University and A&M College
Baton Rouge, LA 70813
USA
;
_publ_contact_author_email     'rao_uppu@subr.edu'
_publ_contact_author_fax     ?
_publ_contact_author_phone     ?
_publ_section_title
;
<i>N</i>-(4-Hydroxy-2-nitrophenyl)acetamide
;
loop_
    _publ_author_name
    _publ_author_footnote
    _publ_author_address
    'Hines III, James E.' .
;
Department of Environmental Toxicology
College of Agriculture
Southern University and A&M College
Baton Rouge, LA 70813
USA
;
    'Deere, Curtistine J.' .
;
Department of Environmental Toxicology
College of Agriculture
Southern University and A&M College
Baton Rouge, LA 70813
USA
;
    'Fronczek, Frank R.' .
;
Department of Chemistry
Louisiana State University
Baton Rouge, LA 70803
USA
;
    'Uppu, Rao M.' .
;
Department of Environmental Toxicology
College of Agriculture
Southern University and A&M College
Baton Rouge, LA 70813
USA
;
_publ_section_synopsis
;
The title compound is more planar than its 3-nitro isomer in the solid state and
differs in its hydrogen-bonding pattern.
;
_chemical_name_systematic
;
<i>N</i>-(4-Hydroxy-2-nitrophenyl)acetamide
;
_chemical_name_common     ?
_chemical_formula_moiety     'C8 H8 N2 O4'
_chemical_formula_sum     'C8 H8 N2 O4'
_chemical_formula_iupac     'C8 H8 N2 O4'
_chemical_formula_weight     196.16
_chemical_melting_point     ?
_space_group_crystal_system     monoclinic
_space_group_name_H-M_alt     'C 2/c'
_space_group_name_Hall     '-C 2yc'
loop_
    _space_group_symop_operation_xyz
    'x, y, z'
    '-x, y, -z+1/2'
    'x+1/2, y+1/2, z'
    '-x+1/2, y+1/2, -z+1/2'
    '-x, -y, -z'
    'x, -y, z-1/2'
    '-x+1/2, -y+1/2, -z'
    'x+1/2, -y+1/2, z-1/2'
_cell_length_a     9.6643(3)
_cell_length_b     18.5534(5)
_cell_length_c     9.3072(2)
_cell_angle_alpha     90
_cell_angle_beta     95.5075(14)
_cell_angle_gamma     90
_cell_volume     1661.13(8)
_cell_formula_units_Z     8
_cell_measurement_reflns_used     5235
_cell_measurement_theta_min     4.77
_cell_measurement_theta_max     69.27
_cell_measurement_temperature     90.0(5)
_exptl_crystal_description     'lath'
_exptl_crystal_colour     'yellow'
_exptl_crystal_size_max     0.210
_exptl_crystal_size_mid     0.070
_exptl_crystal_size_min     0.020
_exptl_crystal_density_diffrn     1.569
_exptl_crystal_density_meas     ?
_exptl_crystal_density_method     ?
_exptl_crystal_F_000     816
_exptl_absorpt_coefficient_mu     1.101
_exptl_absorpt_correction_type     multi-scan
_exptl_absorpt_process_details
;
(SADABS; Krause <i>et al.</i>, 2015)
;
_exptl_absorpt_correction_T_min     0.872
_exptl_absorpt_correction_T_max     0.978
_diffrn_ambient_temperature     90.0(5)
_diffrn_radiation_type     CuK\a
_diffrn_radiation_wavelength     1.54184
_diffrn_radiation_source     'I\mS microfocus'
_diffrn_radiation_monochromator     'QUAZAR multilayer optics'
_diffrn_measurement_device_type     'Bruker Kappa APEXII DUO CCD'
_diffrn_measurement_method     '\f and \w scans'
_diffrn_detector_area_resol_mean     ?
_diffrn_reflns_number     6856
_diffrn_reflns_av_R_equivalents     0.0276
_diffrn_reflns_av_unetI/netI     0.0205
_diffrn_reflns_theta_min     4.767
_diffrn_reflns_theta_max     69.273
_diffrn_reflns_theta_full     66.500
_diffrn_measured_fraction_theta_max     0.983
_diffrn_measured_fraction_theta_full     0.995
_diffrn_reflns_limit_h_min     -11
_diffrn_reflns_limit_h_max     7
_diffrn_reflns_limit_k_min     -22
_diffrn_reflns_limit_k_max     20
_diffrn_reflns_limit_l_min     -11
_diffrn_reflns_limit_l_max     10
_refine_special_details
;
All H atoms were located
in difference maps and those on C were thereafter treated as riding in
geometrically idealized positions with C---H distances 0.95 \%A for phenyl and
0.98 \%A for methyl. The coordinates of the N---H and O---H hydrogen atoms
were refined. <i>U</i>~iso~(H) values were assigned as 1.2<i>U</i>~eq~ for the
attached atom (1.5 for OH and methyl).
;
_reflns_number_total     1543
_reflns_number_gt     1486
_reflns_threshold_expression     'I > 2\s(I)'
_refine_ls_structure_factor_coef     Fsqd
_refine_ls_matrix_type     full
_refine_ls_R_factor_all     0.0363
_refine_ls_R_factor_gt     0.0353
_refine_ls_wR_factor_gt     0.0940
_refine_ls_wR_factor_ref     0.0950
_refine_ls_goodness_of_fit_ref     1.131
_refine_ls_restrained_S_all     1.131
_refine_ls_number_reflns     1543
_refine_ls_number_parameters     134
_refine_ls_number_restraints     0
_refine_ls_hydrogen_treatment     mixed
_refine_ls_weighting_scheme     calc
_refine_ls_weighting_details
              'w=1/[\s^2^(Fo^2^)+(0.0487P)^2^+1.5639P] where P=(Fo^2^+2Fc^2^)/3'
_atom_sites_solution_hydrogens     mixed
_atom_sites_solution_primary     ?
_atom_sites_solution_secondary     ?
_refine_ls_shift/su_max     0.000
_refine_ls_shift/su_mean     0.000
_refine_diff_density_max     0.288
_refine_diff_density_min     -0.235
_refine_ls_extinction_method     none
_refine_ls_extinction_coef     .
loop_
    _atom_type_symbol
    _atom_type_description
    _atom_type_scat_dispersion_real
    _atom_type_scat_dispersion_imag
    _atom_type_scat_source
    'C' 'C' 0.0181 0.0091
                         'International Tables Vol C Tables 4.2.6.8 and 6.1.1.4'
    'H' 'H' 0.0000 0.0000
                         'International Tables Vol C Tables 4.2.6.8 and 6.1.1.4'
    'N' 'N' 0.0311 0.0180
                         'International Tables Vol C Tables 4.2.6.8 and 6.1.1.4'
    'O' 'O' 0.0492 0.0322
                         'International Tables Vol C Tables 4.2.6.8 and 6.1.1.4'
_computing_data_collection
;
APEX3 (Bruker, 2016)
;
_computing_cell_refinement
;
SAINT (Bruker, 2016)
;
_computing_data_reduction
;
SAINT (Bruker, 2016)
;
_computing_structure_solution
;
SHELXS97 (Sheldrick, 2008)
;
_computing_structure_refinement
;
<i>SHELXL2014/7</i> (Sheldrick, 2015)
;
_computing_molecular_graphics
;
Mercury (Macrae <i>et al.</i>, 2020); ORTEP-3 (Farrugia, 2012)
;
_computing_publication_material
;
publCIF (Westrip, 2010)
;
loop_
    _atom_site_type_symbol
    _atom_site_label
    _atom_site_fract_x
    _atom_site_fract_y
    _atom_site_fract_z
    _atom_site_U_iso_or_equiv
    _atom_site_adp_type
    _atom_site_calc_flag
    _atom_site_occupancy
    _atom_site_disorder_assembly
    _atom_site_disorder_group
    O O1 0.49965(11) 0.11112(5) 0.49610(11) 0.0180(2) Uani d 1 . .
    H H1O 0.435(2) 0.1126(10) 0.551(2) 0.027 Uiso d 1 . .
    O O2 0.36347(11) 0.35035(5) 0.64809(11) 0.0240(3) Uani d 1 . .
    O O3 0.47807(11) 0.43019(5) 0.53985(12) 0.0239(3) Uani d 1 . .
    O O4 0.79942(10) 0.37109(5) 0.17917(10) 0.0208(3) Uani d 1 . .
    N N1 0.44852(12) 0.36642(6) 0.56392(12) 0.0163(3) Uani d 1 . .
    N N2 0.65588(12) 0.39184(6) 0.35604(12) 0.0149(3) Uani d 1 . .
    H H2N 0.6134(17) 0.4246(10) 0.4050(18) 0.018 Uiso d 1 . .
    C C1 0.53400(14) 0.18008(7) 0.46502(14) 0.0143(3) Uani d 1 . .
    C C2 0.47727(13) 0.23927(7) 0.52723(13) 0.0146(3) Uani d 1 . .
    H H2 0.4113 0.2327 0.5955 0.018 Uiso calc 1 . .
    C C3 0.51647(13) 0.30877(7) 0.49012(13) 0.0138(3) Uani d 1 . .
    C C4 0.61410(13) 0.32179(7) 0.39015(13) 0.0137(3) Uani d 1 . .
    C C5 0.66952(13) 0.26010(7) 0.32904(13) 0.0140(3) Uani d 1 . .
    H H5 0.7356 0.2659 0.2606 0.017 Uiso calc 1 . .
    C C6 0.63082(13) 0.19119(7) 0.36548(13) 0.0143(3) Uani d 1 . .
    H H6 0.6708 0.1509 0.3220 0.017 Uiso calc 1 . .
    C C7 0.74622(13) 0.41291(7) 0.25993(14) 0.0152(3) Uani d 1 . .
    C C8 0.77664(15) 0.49227(7) 0.26014(16) 0.0211(3) Uani d 1 . .
    H H8A 0.8474 0.5036 0.3395 0.032 Uiso calc 1 . .
    H H8B 0.6914 0.5192 0.2729 0.032 Uiso calc 1 . .
    H H8C 0.8109 0.5058 0.1681 0.032 Uiso calc 1 . .
loop_
    _atom_site_aniso_label
    _atom_site_aniso_U_11
    _atom_site_aniso_U_22
    _atom_site_aniso_U_33
    _atom_site_aniso_U_12
    _atom_site_aniso_U_13
    _atom_site_aniso_U_23
    O1 0.0214(5) 0.0120(5) 0.0220(5) -0.0007(4) 0.0096(4) 0.0002(4)
    O2 0.0279(6) 0.0189(5) 0.0287(6) 0.0003(4) 0.0202(4) 0.0005(4)
    O3 0.0298(6) 0.0121(5) 0.0327(6) -0.0014(4) 0.0180(5) -0.0002(4)
    O4 0.0256(5) 0.0158(5) 0.0234(5) 0.0000(4) 0.0141(4) -0.0013(4)
    N1 0.0175(6) 0.0143(6) 0.0182(6) 0.0003(4) 0.0073(4) -0.0003(4)
    N2 0.0148(6) 0.0129(5) 0.0179(6) 0.0009(4) 0.0061(4) -0.0006(4)
    C1 0.0142(6) 0.0132(6) 0.0155(6) -0.0010(5) 0.0005(5) 0.0010(5)
    C2 0.0143(6) 0.0159(7) 0.0143(6) -0.0002(5) 0.0041(5) 0.0001(5)
    C3 0.0140(6) 0.0141(7) 0.0136(6) 0.0017(5) 0.0026(5) -0.0019(5)
    C4 0.0124(6) 0.0153(6) 0.0133(6) -0.0002(5) 0.0004(5) 0.0004(5)
    C5 0.0122(6) 0.0165(7) 0.0138(6) 0.0003(5) 0.0031(5) -0.0003(5)
    C6 0.0134(6) 0.0152(6) 0.0145(6) 0.0016(5) 0.0025(5) -0.0013(5)
    C7 0.0142(6) 0.0143(6) 0.0173(6) 0.0006(5) 0.0028(5) 0.0010(5)
    C8 0.0245(7) 0.0142(7) 0.0266(7) -0.0006(5) 0.0125(6) -0.0002(5)
_geom_special_details
;
 All esds (except the esd in the dihedral angle between two l.s. planes)
 are estimated using the full covariance matrix.  The cell esds are taken
 into account individually in the estimation of esds in distances, angles
 and torsion angles; correlations between esds in cell parameters are only
 used when they are defined by crystal symmetry.  An approximate (isotropic)
 treatment of cell esds is used for estimating esds involving l.s. planes.
;
loop_
    _geom_bond_atom_site_label_1
    _geom_bond_atom_site_label_2
    _geom_bond_site_symmetry_2
    _geom_bond_distance
    _geom_bond_publ_flag
    O1 C1 . 1.3599(16) ?
    O1 H1O . 0.84(2) ?
    O2 N1 . 1.2255(15) ?
    O3 N1 . 1.2424(15) ?
    O4 C7 . 1.2270(17) ?
    N1 C3 . 1.4608(17) ?
    N2 C7 . 1.3657(18) ?
    N2 C4 . 1.4063(17) ?
    N2 H2N . 0.883(19) ?
    C1 C2 . 1.3795(18) ?
    C1 C6 . 1.3938(19) ?
    C2 C3 . 1.3966(18) ?
    C2 H2 . 0.9500 ?
    C3 C4 . 1.4081(18) ?
    C4 C5 . 1.4067(18) ?
    C5 C6 . 1.3835(18) ?
    C5 H5 . 0.9500 ?
    C6 H6 . 0.9500 ?
    C7 C8 . 1.5014(18) ?
    C8 H8A . 0.9800 ?
    C8 H8B . 0.9800 ?
    C8 H8C . 0.9800 ?
loop_
    _geom_angle_atom_site_label_1
    _geom_angle_atom_site_label_2
    _geom_angle_atom_site_label_3
    _geom_angle_site_symmetry_1
    _geom_angle_site_symmetry_3
    _geom_angle
    _geom_angle_publ_flag
    C1 O1 H1O . . 108.0(12) ?
    O2 N1 O3 . . 121.80(11) ?
    O2 N1 C3 . . 118.79(11) ?
    O3 N1 C3 . . 119.41(11) ?
    C7 N2 C4 . . 128.89(12) ?
    C7 N2 H2N . . 119.9(11) ?
    C4 N2 H2N . . 111.2(11) ?
    O1 C1 C2 . . 123.01(12) ?
    O1 C1 C6 . . 118.27(12) ?
    C2 C1 C6 . . 118.72(12) ?
    C1 C2 C3 . . 120.20(12) ?
    C1 C2 H2 . . 119.9 ?
    C3 C2 H2 . . 119.9 ?
    C2 C3 C4 . . 122.46(12) ?
    C2 C3 N1 . . 114.51(11) ?
    C4 C3 N1 . . 123.02(12) ?
    N2 C4 C5 . . 122.14(12) ?
    N2 C4 C3 . . 122.20(12) ?
    C5 C4 C3 . . 115.65(12) ?
    C6 C5 C4 . . 122.03(12) ?
    C6 C5 H5 . . 119.0 ?
    C4 C5 H5 . . 119.0 ?
    C5 C6 C1 . . 120.94(12) ?
    C5 C6 H6 . . 119.5 ?
    C1 C6 H6 . . 119.5 ?
    O4 C7 N2 . . 123.52(12) ?
    O4 C7 C8 . . 121.83(12) ?
    N2 C7 C8 . . 114.66(11) ?
    C7 C8 H8A . . 109.5 ?
    C7 C8 H8B . . 109.5 ?
    H8A C8 H8B . . 109.5 ?
    C7 C8 H8C . . 109.5 ?
    H8A C8 H8C . . 109.5 ?
    H8B C8 H8C . . 109.5 ?
loop_
    _geom_torsion_atom_site_label_1
    _geom_torsion_atom_site_label_2
    _geom_torsion_atom_site_label_3
    _geom_torsion_atom_site_label_4
    _geom_torsion_site_symmetry_1
    _geom_torsion_site_symmetry_2
    _geom_torsion_site_symmetry_3
    _geom_torsion_site_symmetry_4
    _geom_torsion
    _geom_torsion_publ_flag
    O1 C1 C2 C3 . . . . -179.68(11) ?
    C6 C1 C2 C3 . . . . 0.19(19) ?
    C1 C2 C3 C4 . . . . -0.29(19) ?
    C1 C2 C3 N1 . . . . 180.00(11) ?
    O2 N1 C3 C2 . . . . -1.17(17) ?
    O3 N1 C3 C2 . . . . 178.91(11) ?
    O2 N1 C3 C4 . . . . 179.12(12) ?
    O3 N1 C3 C4 . . . . -0.79(19) ?
    C7 N2 C4 C5 . . . . 3.1(2) ?
    C7 N2 C4 C3 . . . . -178.38(12) ?
    C2 C3 C4 N2 . . . . -178.30(11) ?
    N1 C3 C4 N2 . . . . 1.39(19) ?
    C2 C3 C4 C5 . . . . 0.31(18) ?
    N1 C3 C4 C5 . . . . 180.00(11) ?
    N2 C4 C5 C6 . . . . 178.36(11) ?
    C3 C4 C5 C6 . . . . -0.25(18) ?
    C4 C5 C6 C1 . . . . 0.18(19) ?
    O1 C1 C6 C5 . . . . 179.74(11) ?
    C2 C1 C6 C5 . . . . -0.13(19) ?
    C4 N2 C7 O4 . . . . 5.1(2) ?
    C4 N2 C7 C8 . . . . -174.86(12) ?
loop_
    _geom_hbond_atom_site_label_D
    _geom_hbond_atom_site_label_H
    _geom_hbond_atom_site_label_A
    _geom_hbond_site_symmetry_A
    _geom_hbond_distance_DH
    _geom_hbond_distance_HA
    _geom_hbond_distance_DA
    _geom_hbond_angle_DHA
    O1 H1O O4 8_456 0.84(2) 1.88(2) 2.7183(14) 172.0(18)
    N2 H2N O3 . 0.883(19) 1.901(17) 2.6363(15) 139.6(15)
_shelx_space_group_comment
;
The symmetry employed for this shelxl refinement is uniquely defined
by the following loop, which should always be used as a source of
symmetry information in preference to the above space-group names.
They are only intended as comments.
;
_shelx_estimated_absorpt_T_min     0.802
_shelx_estimated_absorpt_T_max     0.978
_shelx_hkl_file
;
   2   0   0   79.57    2.88
  -2   0   0   82.46    2.86
  -2   0   0   83.09    2.86
  -4   0   0   76.87    2.75
  -4   0   0   75.85    2.75
   4   0   0   83.14    2.77
   6   0   0  122.19    3.99
  -6   0   0  111.64    3.96
  -6   0   0  105.29    3.97
  -8   0   0   37.96    1.35
   1  -1   0   43.84    1.67
  -1  -1   0   45.53    1.65
   1  -1   0   50.63    1.67
   1  -1   0   46.58    1.67
  -1   1   0   49.92    1.66
  -1   1   0   44.77    1.66
   1   1   0   49.25    1.66
  -1   1   0   46.71    1.65
   3  -1   0    0.22    0.03
  -3  -1   0    0.18    0.02
  -3  -1   0    0.21    0.02
   3  -1   0    0.23    0.04
  -3   1   0    0.22    0.02
  -3   1   0    0.19    0.02
  -5  -1   0   26.84    0.98
  -5  -1   0   26.73    0.98
   5  -1   0   29.40    1.01
  -5   1   0   27.22    0.98
  -5   1   0   26.91    0.98
   5   1   0   29.27    1.00
   5   1   0   29.03    1.06
  -7  -1   0   12.06    0.43
  -7  -1   0   11.83    0.45
  -7   1   0   11.21    0.43
  -7   1   0   12.29    0.43
  -9  -1   0    7.42    0.29
  -9   1   0    7.61    0.29
 -11  -1   0    1.07    0.05
 -11   1   0    0.95    0.05
 -11   1   0    1.06    0.05
   0  -2   0  149.98    5.12
   0  -2   0  150.62    5.12
   0  -2   0  141.99    5.09
   0   2   0  147.93    5.11
   0   2   0  139.88    5.12
   0   2   0  139.27    5.12
   2  -2   0   92.87    3.29
  -2  -2   0   96.50    3.28
  -2  -2   0   92.89    3.27
   2  -2   0  101.71    3.31
   2  -2   0   96.46    3.31
   2   2   0   88.53    3.30
  -2   2   0   92.15    3.28
  -2   2   0   88.55    3.28
  -4  -2   0   41.95    1.51
  -4  -2   0   41.41    1.51
   4  -2   0   47.34    1.53
   4   2   0   44.66    1.52
  -4   2   0   41.65    1.51
  -4   2   0   41.35    1.51
  -6  -2   0   16.85    0.64
  -6  -2   0   16.79    0.63
   6  -2   0   18.47    0.66
  -6   2   0   17.19    0.63
   6   2   0   18.84    0.65
  -8  -2   0    0.42    0.06
  -8  -2   0    0.49    0.05
  -8   2   0    0.52    0.05
  -8   2   0    0.39    0.03
 -10   2   0    0.05    0.03
   1  -3   0   11.04    0.41
   1  -3   0   11.99    0.41
  -1  -3   0   10.67    0.40
   1  -3   0   11.55    0.41
  -1  -3   0   11.72    0.40
  -1  -3   0   11.30    0.40
   1   3   0   10.98    0.40
  -1   3   0   10.92    0.40
   1   3   0   11.33    0.40
  -1   3   0   11.03    0.40
  -1   3   0   10.72    0.41
   1   3   0   11.69    0.40
  -3  -3   0   47.11    1.68
   3  -3   0   49.10    1.70
  -3  -3   0   46.62    1.68
   3  -3   0   46.25    1.70
   3  -3   0   48.21    1.69
   3   3   0   49.31    1.69
   3   3   0   50.85    1.69
  -3   3   0   46.98    1.68
  -5  -3   0   23.66    0.87
  -5  -3   0   23.04    0.88
   5  -3   0   26.11    0.90
  -5  -3   0   23.83    0.87
  -5   3   0   24.23    0.87
  -5   3   0   24.28    0.87
   5   3   0   25.55    0.95
   5   3   0   26.42    0.89
  -7  -3   0    0.50    0.06
  -7  -3   0    0.53    0.05
  -7  -3   0    0.44    0.04
  -7   3   0    0.46    0.04
  -7   3   0    0.41    0.04
  -9  -3   0    0.01    0.03
  -9   3   0   -0.03    0.04
  -9   3   0   -0.01    0.02
 -11  -3   0    1.71    0.07
 -11  -3   0    1.61    0.07
 -11   3   0    1.53    0.06
 -11   3   0    1.53    0.07
   0  -4   0  326.53   11.30
   0  -4   0  335.72   11.30
   0  -4   0  306.13   11.24
   0   4   0  316.35   11.31
  -2  -4   0   23.23    0.80
   2  -4   0   21.95    0.81
   2  -4   0   21.72    0.82
   2  -4   0   23.49    0.81
  -2  -4   0   21.69    0.80
   2   4   0   24.24    0.81
   2   4   0   23.16    0.81
  -2   4   0   22.01    0.80
  -4  -4   0    0.45    0.03
   4  -4   0    0.56    0.06
  -4  -4   0    0.47    0.03
   4  -4   0    0.48    0.05
  -4   4   0    0.51    0.03
   4   4   0    0.54    0.05
  -4   4   0    0.54    0.03
  -6  -4   0    6.78    0.27
   6  -4   0    6.93    0.29
   6   4   0    7.02    0.35
   6   4   0    6.87    0.27
  -6   4   0    6.64    0.25
  -8  -4   0    1.22    0.08
  -8  -4   0    1.34    0.07
  -8  -4   0    1.31    0.10
  -8   4   0    1.22    0.06
  -8   4   0    1.28    0.08
 -10  -4   0    0.83    0.05
 -10   4   0    0.78    0.06
 -10   4   0    0.71    0.04
 -10   4   0    0.76    0.04
   1  -5   0   10.24    0.37
   1  -5   0    9.72    0.37
   1  -5   0   10.19    0.35
  -1  -5   0    9.68    0.36
  -1  -5   0   10.48    0.37
  -1  -5   0    9.35    0.35
  -1   5   0    9.68    0.35
  -1   5   0   10.02    0.37
   1   5   0   10.88    0.37
  -1   5   0    9.15    0.35
   3  -5   0   20.75    0.79
   3  -5   0   23.54    0.81
   3  -5   0   22.95    0.81
  -3  -5   0   21.41    0.79
   3   5   0   23.64    0.80
  -3   5   0   22.00    0.79
   5  -5   0    4.98    0.23
  -5  -5   0    5.48    0.21
   5   5   0    5.33    0.21
  -5   5   0    5.33    0.19
  -5   5   0    5.07    0.19
  -7  -5   0    0.31    0.04
  -7  -5   0    0.39    0.05
  -7   5   0    0.39    0.04
  -7   5   0    0.32    0.03
  -7   5   0    0.32    0.03
  -9  -5   0    7.68    0.32
  -9   5   0    8.44    0.31
  -9   5   0    7.98    0.29
  -9   5   0    8.48    0.30
 -11   5   0   21.34    0.75
   0  -6   0    0.39    0.03
   0  -6   0    0.30    0.05
   0  -6   0    0.31    0.03
   0  -6   0    0.30    0.05
   0   6   0    0.30    0.05
  -2  -6   0   11.30    0.40
  -2  -6   0   11.68    0.39
   2  -6   0   11.25    0.40
   2  -6   0   10.93    0.42
  -2  -6   0   10.37    0.40
  -2  -6   0   10.30    0.39
   2  -6   0   11.27    0.41
   2   6   0   11.33    0.41
  -2   6   0   11.22    0.39
   2   6   0   10.91    0.41
   4  -6   0   68.74    2.55
   4  -6   0   71.14    2.56
  -4   6   0   72.24    2.53
   4   6   0   76.47    2.55
  -6  -6   0   11.50    0.44
  -6  -6   0   13.00    0.46
   6  -6   0   11.29    0.51
  -6   6   0   12.04    0.44
   6   6   0   12.55    0.55
  -8  -6   0    0.05    0.03
  -8  -6   0    0.05    0.05
  -8   6   0    0.04    0.02
  -8   6   0    0.04    0.02
  -8   6   0    0.05    0.03
 -10  -6   0    0.46    0.04
 -10   6   0    0.44    0.03
 -10   6   0    0.55    0.04
  -1  -7   0    1.79    0.08
   1  -7   0    1.88    0.08
   1  -7   0    1.83    0.10
   1  -7   0    1.71    0.09
  -1  -7   0    1.73    0.09
  -1  -7   0    1.95    0.10
  -1  -7   0    1.83    0.08
   1   7   0    1.90    0.10
  -1   7   0    1.67    0.10
   3  -7   0    1.53    0.09
   3  -7   0    1.50    0.07
   3  -7   0    1.50    0.10
  -3   7   0    1.58    0.07
   3   7   0    1.59    0.09
   5  -7   0   81.77    3.03
  -5  -7   0   87.75    3.00
   5   7   0   85.76    3.01
  -5   7   0   87.53    2.99
  -5   7   0   82.73    2.98
  -7  -7   0    4.35    0.19
  -7  -7   0    3.79    0.16
  -7   7   0    4.09    0.17
   7   7   0    3.85    0.28
  -7   7   0    4.17    0.16
  -7   7   0    4.10    0.15
  -9  -7   0    6.42    0.27
  -9  -7   0    5.65    0.26
  -9   7   0    6.60    0.25
  -9   7   0    6.84    0.24
  -9   7   0    6.31    0.23
 -11   7   0    4.54    0.16
   0  -8   0   68.09    2.64
   0  -8   0   76.72    2.64
   0  -8   0   79.45    2.62
   0   8   0   73.85    2.64
   2  -8   0   74.26    2.91
   2  -8   0   82.49    2.90
  -2  -8   0   84.24    2.88
   2  -8   0   85.95    2.88
  -2  -8   0   80.51    2.88
   2   8   0   85.20    2.90
   4  -8   0    2.74    0.11
   4  -8   0    2.51    0.11
   4  -8   0    2.48    0.15
   4   8   0    2.80    0.14
  -4   8   0    2.86    0.11
  -4   8   0    2.55    0.11
   6  -8   0    6.98    0.26
  -6  -8   0    7.60    0.28
  -6  -8   0    6.40    0.26
  -6  -8   0    6.81    0.26
  -6   8   0    6.43    0.25
   6   8   0    7.22    0.37
  -6   8   0    5.78    0.27
  -6   8   0    6.74    0.25
  -6   8   0    6.79    0.25
  -6   8   0    6.93    0.25
  -8  -8   0   21.78    0.78
  -8  -8   0   22.23    0.80
  -8   8   0   21.50    0.77
  -8   8   0   21.63    0.76
  -8   8   0   20.80    0.77
 -10  -8   0    0.03    0.02
 -10   8   0    0.01    0.02
 -10   8   0    0.04    0.02
  -1  -9   0   76.90    2.66
   1  -9   0   72.94    2.68
  -1  -9   0   76.54    2.65
   1  -9   0   78.15    2.66
   1   9   0   73.88    2.68
   3  -9   0   23.79    0.82
   3  -9   0   22.24    0.81
   3  -9   0   22.15    0.84
   3   9   0   23.32    0.84
  -5  -9   0   13.66    0.51
  -5  -9   0   15.11    0.53
  -5  -9   0   13.07    0.50
   5  -9   0   14.18    0.51
  -7  -9   0    1.28    0.10
  -7  -9   0    1.13    0.07
  -7  -9   0    1.15    0.06
  -7   9   0    1.32    0.06
  -7   9   0    1.21    0.06
  -9  -9   0   34.39    1.26
  -9  -9   0   35.08    1.24
  -9   9   0   35.44    1.23
  -9   9   0   34.52    1.23
   0 -10   0   18.15    0.65
  -2 -10   0    0.76    0.05
   2 -10   0    0.74    0.06
   2 -10   0    0.70    0.08
  -2 -10   0    0.71    0.05
   2  10   0    0.64    0.07
  -4 -10   0   13.48    0.50
   4 -10   0   14.00    0.51
   4  10   0   14.15    0.54
  -4  10   0   14.15    0.50
   6 -10   0   -0.01    0.03
  -6 -10   0    0.05    0.03
  -6 -10   0    0.04    0.02
  -6 -10   0    0.04    0.04
  -6  10   0    0.06    0.02
  -6  10   0    0.03    0.02
  -8 -10   0   14.85    0.54
  -8 -10   0   14.04    0.56
  -8 -10   0   14.42    0.53
  -8  10   0   15.54    0.53
  -8  10   0   15.25    0.53
 -10 -10   0    0.33    0.02
 -10 -10   0    0.29    0.03
 -10  10   0    0.27    0.02
 -10  10   0    0.26    0.02
   1 -11   0    3.57    0.15
  -1 -11   0    3.61    0.15
  -3 -11   0    0.07    0.02
   3 -11   0    0.05    0.03
  -3  11   0    0.04    0.02
   3  11   0    0.05    0.04
  -5 -11   0    2.25    0.13
  -5 -11   0    2.25    0.09
  -5 -11   0    2.04    0.09
  -5 -11   0    1.98    0.09
  -5 -11   0    2.28    0.11
  -5  11   0    2.28    0.09
  -5  11   0    2.18    0.09
  -7 -11   0    0.03    0.05
  -7 -11   0    0.02    0.02
  -7 -11   0    0.01    0.03
  -7 -11   0    0.01    0.02
  -7  11   0    0.04    0.02
  -7  11   0    0.01    0.02
  -9 -11   0    6.59    0.24
  -9 -11   0    6.54    0.25
  -9  11   0    6.72    0.24
  -9  11   0    6.84    0.25
   0 -12   0   11.09    0.41
  -2 -12   0    2.05    0.10
  -2 -12   0    2.05    0.09
   2 -12   0    2.15    0.11
  -2 -12   0    2.04    0.09
  -4 -12   0    0.82    0.05
   4 -12   0    0.78    0.07
  -4 -12   0    0.70    0.04
  -4 -12   0    0.67    0.05
  -4  12   0    0.72    0.05
  -4  12   0    0.74    0.04
  -4  12   0    0.77    0.06
  -6 -12   0    1.80    0.08
  -6 -12   0    1.92    0.10
  -6 -12   0    1.83    0.08
  -6 -12   0    2.05    0.13
  -6  12   0    1.93    0.08
  -6  12   0    1.98    0.09
  -8 -12   0    7.36    0.31
  -8 -12   0    7.63    0.29
  -8 -12   0    7.69    0.28
  -8 -12   0    7.37    0.27
  -8  12   0    7.71    0.28
  -8  12   0    7.83    0.28
   1 -13   0   20.71    0.79
  -1 -13   0   22.01    0.79
   1 -13   0   22.89    0.80
  -1 -13   0   22.80    0.80
  -3 -13   0    0.03    0.02
  -3 -13   0    0.03    0.02
  -3 -13   0    0.01    0.02
   3 -13   0    0.04    0.04
  -3 -13   0    0.04    0.02
  -3  13   0    0.05    0.03
  -5 -13   0    1.05    0.06
  -5 -13   0    1.01    0.07
  -5 -13   0    1.16    0.10
  -5 -13   0    0.96    0.06
  -5 -13   0    1.00    0.05
  -5  13   0    0.98    0.05
  -5  13   0    1.05    0.06
  -7 -13   0    5.81    0.22
  -7 -13   0    6.23    0.24
  -7 -13   0    6.20    0.23
  -7 -13   0    6.19    0.26
  -7  13   0    6.08    0.23
  -7  13   0    6.02    0.22
  -9 -13   0    0.17    0.02
  -9  13   0    0.16    0.02
  -9  13   0    0.11    0.02
   0 -14   0    5.72    0.23
   0 -14   0    5.57    0.21
   0 -14   0    5.15    0.21
  -2 -14   0   10.92    0.39
   2 -14   0    9.55    0.41
  -2 -14   0   11.10    0.41
  -2 -14   0   11.10    0.39
  -2 -14   0   10.77    0.39
  -2 -14   0   11.02    0.39
   2 -14   0   11.02    0.41
  -4 -14   0    1.22    0.09
  -4 -14   0    1.11    0.06
  -4 -14   0    1.11    0.06
   4 -14   0    1.02    0.09
  -4 -14   0    1.04    0.06
  -4  14   0    1.00    0.06
  -4  14   0    1.07    0.07
  -6 -14   0   12.38    0.45
  -6 -14   0   12.86    0.47
  -6 -14   0   12.84    0.46
  -6 -14   0   13.47    0.49
  -6  14   0   12.09    0.45
  -6  14   0   12.83    0.46
  -8 -14   0    3.32    0.13
  -8 -14   0    3.30    0.12
  -8 -14   0    3.37    0.14
  -8  14   0    3.19    0.13
  -1 -15   0   20.07    0.72
  -1 -15   0   20.47    0.74
   1 -15   0   19.88    0.74
   1 -15   0   20.06    0.73
  -1 -15   0   20.93    0.73
  -1 -15   0   20.69    0.73
  -1 -15   0   20.55    0.73
   1 -15   0   19.96    0.73
  -3 -15   0  128.79    4.53
  -3 -15   0  134.76    4.53
  -3 -15   0  132.85    4.53
   3 -15   0  128.02    4.55
  -3 -15   0  131.33    4.53
  -3  15   0  120.42    4.54
  -5 -15   0    1.91    0.12
  -5 -15   0    1.72    0.08
  -5 -15   0    1.83    0.10
  -5 -15   0    1.80    0.08
  -5 -15   0    1.83    0.08
  -5  15   0    1.66    0.08
  -7 -15   0    2.39    0.11
  -7 -15   0    2.34    0.10
  -7 -15   0    2.55    0.10
  -7  15   0    2.30    0.10
   0 -16   0   83.36    2.89
   0 -16   0   82.17    2.91
   0 -16   0   81.23    2.89
  -2 -16   0   17.51    0.61
  -2 -16   0   16.59    0.61
   2 -16   0   16.85    0.63
  -2 -16   0   16.13    0.62
   2 -16   0   16.11    0.61
  -2 -16   0   17.52    0.61
  -2 -16   0   17.24    0.60
  -4 -16   0    9.83    0.35
   4 -16   0    8.88    0.38
  -4 -16   0    9.96    0.39
  -4 -16   0   10.14    0.36
  -4 -16   0    9.74    0.36
  -6 -16   0    7.25    0.27
  -6 -16   0    7.71    0.28
  -6 -16   0    7.39    0.30
  -6 -16   0    7.55    0.27
  -6  16   0    7.19    0.27
  -6  16   0    7.16    0.27
  -8 -16   0    0.10    0.02
  -1 -17   0    9.29    0.33
   1 -17   0    8.74    0.34
  -1 -17   0    8.81    0.35
   1 -17   0    9.26    0.34
   1 -17   0    8.66    0.35
  -1 -17   0    8.76    0.33
  -1 -17   0    9.57    0.34
  -3 -17   0    7.69    0.28
   3 -17   0    7.38    0.30
  -3 -17   0    8.02    0.29
  -3 -17   0    7.78    0.29
  -3 -17   0    8.07    0.29
  -3 -17   0    8.03    0.29
  -3  17   0    8.08    0.30
  -5 -17   0    7.99    0.29
  -5 -17   0    7.56    0.28
  -5 -17   0    7.52    0.31
  -5 -17   0    7.67    0.28
  -5 -17   0    7.56    0.28
  -7 -17   0    0.02    0.02
  -7 -17   0   -0.01    0.02
  -7 -17   0    0.00    0.02
   0 -18   0    5.71    0.23
   0 -18   0    5.81    0.22
   2 -18   0    0.00    0.03
  -2 -18   0   -0.03    0.03
  -2 -18   0    0.03    0.03
  -2 -18   0    0.05    0.03
  -2 -18   0    0.02    0.03
  -4 -18   0    0.01    0.02
  -4 -18   0    0.05    0.02
  -4 -18   0    0.01    0.02
  -6 -18   0    1.31    0.07
  -6 -18   0    1.18    0.06
  -6 -18   0    1.35    0.06
   1 -19   0    1.29    0.07
  -1 -19   0    1.19    0.07
   1 -19   0    1.37    0.08
  -1 -19   0    1.19    0.07
  -1 -19   0    1.29    0.07
   1 -19   0    1.11    0.08
   3 -19   0    9.50    0.34
  -3 -19   0    8.86    0.33
  -3 -19   0    9.04    0.33
  -5 -19   0    0.38    0.03
  -5 -19   0    0.39    0.04
  -5 -19   0    0.31    0.02
  -5  19   0    0.37    0.03
   0 -20   0    0.20    0.03
   0 -20   0    0.17    0.03
   0 -20   0    0.27    0.04
  -2 -20   0    3.51    0.14
   2 -20   0    3.69    0.15
  -2 -20   0    3.80    0.15
  -2 -20   0    3.63    0.14
   4 -20   0    3.23    0.14
  -4 -20   0    3.64    0.14
  -4 -20   0    3.31    0.13
  -1 -21   0    0.09    0.03
  -1 -21   0    0.11    0.02
  -1 -21   0    0.07    0.02
   1 -21   0    0.12    0.03
  -3 -21   0    0.92    0.05
  -3 -21   0    1.08    0.06
   3 -21   0    1.08    0.06
   0 -22   0    2.72    0.10
   2 -22   0    3.40    0.13
 -10   0   1    0.00    0.02
 -10   0   1   -0.03    0.02
  -8   0   1    0.01    0.02
  -8   0   1    0.00    0.03
  -6   0   1    0.00    0.02
  -6   0   1    0.01    0.02
   6   0  -1   -0.01    0.03
  -4   0   1   -0.02    0.01
   4   0  -1   -0.03    0.03
  -4   0   1   -0.02    0.01
  -2   0   1   -0.33    0.01
   2   0  -1   -0.34    0.02
  -2   0   1   -0.34    0.01
   0   0  -1   -0.12    0.01
   0   0   1   -0.09    0.01
   0   0  -1   -0.11    0.01
  -2   0  -1   -0.05    0.01
   4   0   1   -0.06    0.03
  -4   0  -1   -0.06    0.01
  -6   0  -1    0.00    0.03
   6   0   1    0.00    0.02
  -8   0  -1    0.03    0.03
  -8   0  -1   -0.02    0.06
 -10   0  -1   -0.02    0.02
 -10   0  -1    0.03    0.03
 -11  -1   1    0.33    0.02
 -11  -1   1    0.29    0.03
 -11   1   1    0.32    0.02
  -9  -1   1    0.08    0.02
  -9   1   1    0.09    0.04
  -9   1   1    0.03    0.02
  -7  -1   1    1.99    0.10
  -7  -1   1    2.17    0.09
  -7   1   1    2.16    0.09
  -7   1   1    2.25    0.10
  -5  -1   1   40.69    1.46
   5  -1  -1   43.45    1.49
  -5  -1   1   40.63    1.46
   5   1  -1   42.19    1.49
  -5   1   1   41.52    1.46
  -5   1   1   40.90    1.46
  -3  -1   1   11.91    0.41
  -3  -1   1   11.61    0.41
   3  -1  -1   11.83    0.43
   3   1  -1   11.09    0.45
  -3   1   1   11.29    0.41
  -3   1   1   11.64    0.41
   3   1  -1   11.88    0.43
   1  -1  -1   21.31    0.73
  -1  -1   1   20.11    0.72
   1   1  -1   20.55    0.73
  -1   1   1   20.25    0.72
   1   1  -1   19.71    0.74
   1  -1   1    0.69    0.04
   1  -1   1    0.63    0.04
   1  -1   1    0.65    0.04
   1  -1   1    0.77    0.04
  -1   1  -1    0.63    0.03
  -3  -1  -1   21.55    0.78
   3  -1   1   21.53    0.81
  -3  -1  -1   22.64    0.79
   3  -1   1   23.62    0.79
  -3   1  -1   21.66    0.78
  -3   1  -1   23.14    0.79
  -5  -1  -1    5.22    0.21
   5  -1   1    5.83    0.21
  -5  -1  -1    5.37    0.20
  -5   1  -1    4.94    0.21
   5   1   1    5.48    0.26
  -5   1  -1    5.46    0.20
  -7  -1  -1   14.98    0.55
  -7  -1  -1   14.43    0.53
  -7   1  -1   15.31    0.54
  -7   1  -1   14.39    0.55
  -9  -1  -1    2.67    0.13
  -9   1  -1    2.87    0.13
 -10  -2   1    0.29    0.03
 -10  -2   1    0.27    0.04
 -10   2   1    0.24    0.02
 -10   2   1    0.24    0.03
  -8  -2   1   13.62    0.49
  -8  -2   1   13.40    0.50
  -8   2   1   13.79    0.49
  -8   2   1   14.15    0.50
   6  -2  -1   11.92    0.46
  -6  -2   1   11.27    0.41
  -6  -2   1   10.64    0.43
  -6  -2   1   11.52    0.42
   6   2  -1   12.10    0.45
  -6   2   1   11.69    0.42
  -6   2   1   11.86    0.42
  -4  -2   1   11.16    0.40
  -4  -2   1   11.20    0.40
   4  -2  -1   11.40    0.43
  -4   2   1   11.11    0.40
   4   2  -1   11.20    0.47
  -4   2   1   11.09    0.40
   4   2  -1   12.23    0.43
   2  -2  -1  189.72    6.35
  -2  -2   1  177.80    6.29
  -2  -2   1  183.30    6.31
  -2  -2   1  190.54    6.30
  -2   2   1  161.31    6.33
  -2   2   1  177.38    6.30
  -2   2   1  172.00    6.33
   2   2  -1  187.28    6.36
   0  -2   1   40.77    1.34
   0  -2  -1   37.61    1.33
   0  -2  -1   38.06    1.34
   0  -2   1   38.75    1.33
   0  -2   1   40.63    1.34
   0   2   1   36.59    1.34
   0   2   1   34.79    1.35
   0   2  -1   36.41    1.34
   2  -2   1   90.32    3.01
   2  -2   1   87.01    3.01
  -2  -2  -1   83.11    2.99
   2  -2   1   81.84    3.00
  -2   2  -1   85.67    2.99
   4  -2   1  109.08    3.56
   4  -2   1   96.84    3.57
  -4  -2  -1   96.85    3.54
  -4   2  -1  102.40    3.54
   6  -2   1    1.47    0.09
  -6  -2  -1    1.33    0.08
   6   2   1    1.34    0.13
  -6   2  -1    1.28    0.06
  -6   2  -1    1.23    0.08
  -8  -2  -1    3.98    0.17
  -8  -2  -1    4.04    0.19
  -8   2  -1    4.31    0.17
 -10  -2  -1    3.50    0.15
 -10   2  -1    3.61    0.14
 -10   2  -1    3.66    0.15
 -11  -3   1    1.86    0.08
 -11  -3   1    1.87    0.07
 -11   3   1    1.82    0.07
 -11   3   1    1.83    0.07
  -9  -3   1    0.66    0.04
  -9   3   1    0.77    0.06
  -9   3   1    0.63    0.04
  -9   3   1    0.57    0.04
  -7  -3   1    1.99    0.11
  -7  -3   1    1.76    0.09
  -7  -3   1    1.88    0.09
  -7   3   1    1.87    0.09
  -7   3   1    1.98    0.09
  -7   3   1    2.09    0.10
  -5  -3   1   24.96    0.99
  -5  -3   1   27.11    0.97
  -5  -3   1   27.61    0.98
   5  -3  -1   27.76    1.01
  -5   3   1   27.77    0.98
   5   3  -1   29.02    1.00
  -5   3   1   28.25    0.98
   5   3  -1   28.61    1.07
  -3  -3   1    0.01    0.01
   3  -3  -1    0.00    0.03
  -3  -3   1    0.01    0.01
  -3   3   1    0.02    0.01
   3   3  -1    0.01    0.03
   3   3  -1    0.00    0.02
  -3   3   1    0.00    0.01
   1  -3  -1   76.53    2.80
   1  -3  -1   81.19    2.82
  -1  -3   1   80.20    2.80
  -1  -3   1   85.34    2.82
  -1  -3   1   72.86    2.80
   1   3  -1   85.63    2.83
   1   3  -1   78.50    2.84
  -1   3   1   80.00    2.80
   1  -3   1    0.87    0.05
   1  -3   1    0.82    0.05
  -1  -3  -1    0.77    0.03
   1  -3   1    0.79    0.04
   1  -3   1    0.73    0.05
  -1  -3  -1    0.86    0.04
   1   3   1    0.84    0.04
  -1   3  -1    0.82    0.03
  -1   3  -1    0.76    0.05
   1   3   1    0.80    0.08
   3  -3   1   34.58    1.32
   3  -3   1   38.93    1.32
  -3  -3  -1   34.68    1.30
   3  -3   1   39.48    1.32
  -3   3  -1   38.19    1.31
   5  -3   1    0.00    0.03
  -5  -3  -1   -0.01    0.03
  -5   3  -1    0.02    0.02
  -5   3  -1    0.03    0.02
  -7  -3  -1    6.97    0.28
  -7  -3  -1    7.89    0.30
  -7  -3  -1    7.71    0.28
  -7   3  -1    7.22    0.28
  -7   3  -1    7.84    0.28
  -9  -3  -1    0.27    0.04
  -9  -3  -1    0.32    0.06
  -9   3  -1    0.34    0.05
 -11   3  -1    0.53    0.04
 -11   3  -1    0.48    0.03
 -10   4   1   15.85    0.55
 -10   4   1   15.30    0.55
  -8  -4   1    4.97    0.27
  -8  -4   1    5.07    0.19
  -8   4   1    4.85    0.19
  -8   4   1    5.11    0.19
  -8   4   1    5.30    0.20
   6  -4  -1    9.87    0.40
  -6  -4   1    9.40    0.35
  -6  -4   1    9.58    0.35
  -6  -4   1    9.38    0.37
  -6   4   1    9.96    0.36
  -6   4   1   10.01    0.36
   6   4  -1   10.54    0.39
  -4  -4   1   15.27    0.55
   4  -4  -1   15.05    0.58
  -4  -4   1   15.18    0.55
  -4   4   1   15.38    0.55
   4   4  -1   16.37    0.57
  -4   4   1   15.42    0.55
  -2  -4   1    6.51    0.21
   2  -4  -1    5.84    0.24
  -2  -4   1    5.77    0.21
  -2  -4   1    5.98    0.22
   2   4  -1    5.96    0.23
  -2   4   1    5.49    0.23
   2   4  -1    6.15    0.23
  -2   4   1    5.79    0.21
   0  -4  -1   43.17    1.54
   0  -4   1   45.71    1.55
   0  -4   1   42.71    1.54
   0  -4   1   45.33    1.55
   0  -4  -1   45.05    1.55
   0   4  -1   46.12    1.55
   0   4   1   44.22    1.56
   0   4   1   42.93    1.54
   0   4   1   41.80    1.56
   0   4  -1   42.23    1.56
   2  -4   1   40.24    1.44
   2  -4   1   43.29    1.45
   2  -4   1   42.60    1.45
   2  -4   1   35.93    1.45
   2   4   1   42.65    1.44
  -2   4  -1   41.57    1.43
   2   4   1   39.93    1.49
  -2   4  -1   40.49    1.43
   4  -4   1    0.81    0.06
   4  -4   1    0.95    0.07
  -4  -4  -1    0.78    0.06
   4   4   1    0.79    0.09
  -4   4  -1    0.87    0.04
  -6  -4  -1    2.45    0.12
   6  -4   1    2.35    0.13
  -6   4  -1    2.26    0.10
   6   4   1    2.36    0.18
  -8  -4  -1    2.31    0.11
  -8  -4  -1    2.59    0.14
  -8  -4  -1    2.61    0.12
  -8   4  -1    2.61    0.12
  -8   4  -1    2.65    0.10
 -10   4  -1    2.71    0.12
 -10   4  -1    2.43    0.10
 -11  -5   1    9.00    0.32
 -11  -5   1    8.82    0.32
 -11   5   1    8.92    0.32
 -11   5   1    9.22    0.32
  -9  -5   1   19.02    0.68
  -9   5   1   18.98    0.68
  -9   5   1   19.67    0.69
  -9   5   1   19.66    0.70
  -7  -5   1    2.94    0.14
  -7  -5   1    2.61    0.11
  -7  -5   1    2.60    0.12
  -7   5   1    2.73    0.11
  -7   5   1    2.74    0.11
  -7   5   1    2.72    0.11
  -7   5   1    2.88    0.12
  -5  -5   1    2.25    0.11
  -5  -5   1    2.46    0.10
  -5  -5   1    2.46    0.10
   5  -5  -1    2.51    0.14
   5   5  -1    2.45    0.18
  -5   5   1    2.44    0.10
  -5   5   1    2.66    0.10
   5   5  -1    2.62    0.13
   3  -5  -1   90.22    3.18
  -3  -5   1   88.03    3.15
   3  -5  -1   87.44    3.15
  -3  -5   1   93.60    3.15
   3   5  -1   92.52    3.17
  -3   5   1   92.01    3.15
   3   5  -1   85.32    3.16
  -1  -5   1   27.42    0.95
   1  -5  -1   25.76    0.95
  -1  -5   1   26.05    0.96
   1  -5  -1   27.65    0.96
  -1  -5   1   26.23    0.94
  -1   5   1   27.06    0.94
   1   5  -1   26.99    0.96
  -1   5   1   26.09    0.96
   1   5  -1   27.54    0.96
   1  -5   1    0.62    0.05
   1  -5   1    0.59    0.04
  -1  -5  -1    0.58    0.04
   1  -5   1    0.56    0.05
  -1  -5  -1    0.61    0.03
  -1   5  -1    0.56    0.03
   1   5   1    0.68    0.05
  -1   5  -1    0.49    0.05
   1   5   1    0.58    0.05
   3  -5   1   12.07    0.47
   3  -5   1   13.16    0.48
   3  -5   1   13.33    0.49
  -3   5  -1   12.91    0.47
   3   5   1   14.26    0.48
  -5  -5  -1   24.11    0.86
   5  -5   1   24.37    0.88
  -5   5  -1   23.01    0.84
   5   5   1   23.48    0.85
  -7  -5  -1    0.24    0.05
   7  -5   1    0.23    0.04
  -7  -5  -1    0.25    0.04
  -7   5  -1    0.32    0.04
  -7   5  -1    0.26    0.02
   7   5   1    0.25    0.09
  -9  -5  -1    1.43    0.06
  -9  -5  -1    1.33    0.10
  -9   5  -1    1.37    0.06
  -9   5  -1    1.27    0.06
  -9   5  -1    1.42    0.08
 -11   5  -1    9.86    0.35
 -11   5  -1    8.93    0.33
 -10  -6   1    0.24    0.02
 -10   6   1    0.23    0.02
 -10   6   1    0.25    0.03
  -8  -6   1    1.15    0.06
  -8  -6   1    1.08    0.07
  -8  -6   1    1.12    0.09
  -8   6   1    1.15    0.06
  -8   6   1    1.07    0.08
  -8   6   1    1.10    0.05
  -6  -6   1    2.72    0.11
  -6  -6   1    2.96    0.14
   6  -6  -1    2.74    0.16
  -6  -6   1    2.68    0.11
  -6   6   1    2.90    0.11
  -6   6   1    2.95    0.12
   6   6  -1    2.96    0.22
  -4  -6   1   11.52    0.43
  -4  -6   1   11.76    0.43
   4  -6  -1   11.48    0.47
  -4   6   1   12.30    0.43
   4   6  -1   12.92    0.46
  -2  -6   1   16.48    0.64
   2  -6  -1   17.44    0.64
   2  -6  -1   17.67    0.66
  -2  -6   1   17.94    0.65
  -2   6   1   18.34    0.63
   2   6  -1   19.14    0.66
   2   6  -1   18.41    0.65
   0  -6  -1   10.71    0.38
   0  -6   1   10.36    0.39
   0  -6   1   10.27    0.37
   0  -6  -1   10.30    0.37
   0  -6   1   10.45    0.38
   0  -6   1    9.73    0.37
   0  -6  -1   10.52    0.37
   0   6  -1   10.04    0.39
   0   6   1   10.68    0.39
  -2  -6  -1   12.89    0.51
   2  -6   1   14.43    0.51
   2  -6   1   14.25    0.51
   2  -6   1   14.56    0.53
   2  -6   1   14.16    0.52
  -2  -6  -1   14.56    0.50
  -2   6  -1   14.00    0.50
   2   6   1   15.21    0.52
   4  -6   1   18.93    0.69
   4  -6   1   19.18    0.72
  -4  -6  -1   20.35    0.70
   4  -6   1   17.69    0.71
  -4   6  -1   19.27    0.69
   4   6   1   20.51    0.70
  -6  -6  -1    4.15    0.18
   6  -6   1    4.04    0.17
  -6  -6  -1    3.88    0.16
  -8  -6  -1    0.07    0.03
  -8  -6  -1    0.05    0.05
  -8  -6  -1    0.04    0.02
  -8   6  -1    0.15    0.02
  -8   6  -1    0.06    0.02
  -8   6  -1    0.07    0.04
 -10   6  -1    0.31    0.02
 -10   6  -1    0.28    0.04
 -10   6  -1    0.22    0.02
 -11  -7   1   15.70    0.54
 -11   7   1   14.70    0.53
 -11   7   1   14.65    0.53
  -9  -7   1   24.19    0.85
  -9  -7   1   22.89    0.88
  -9   7   1   24.51    0.85
  -9   7   1   24.93    0.86
  -7  -7   1    0.09    0.02
  -7  -7   1    0.08    0.04
  -7  -7   1    0.08    0.03
  -7   7   1    0.05    0.02
  -7   7   1    0.03    0.03
  -7   7   1    0.06    0.02
   5  -7  -1   13.77    0.58
  -5   7   1   15.53    0.53
  -5   7   1   15.34    0.53
   5   7  -1   14.75    0.57
   3  -7  -1   84.08    2.96
   3  -7  -1   80.72    2.93
  -3  -7   1   80.19    2.92
  -3   7   1   87.03    2.92
   3   7  -1   84.89    2.95
  -1  -7   1   12.20    0.48
  -1  -7   1   13.54    0.48
  -1  -7   1   12.78    0.46
   1  -7  -1   12.92    0.46
  -1  -7   1   13.68    0.46
   1   7  -1   12.29    0.48
  -1   7   1   12.67    0.48
   1   7  -1   12.79    0.48
  -1  -7  -1    0.22    0.03
   1  -7   1    0.26    0.04
   1  -7   1    0.20    0.03
  -1  -7  -1    0.25    0.02
  -1  -7  -1    0.21    0.03
   1   7   1    0.22    0.04
   3  -7   1    6.23    0.24
   3  -7   1    6.11    0.23
   3  -7   1    6.08    0.26
   3  -7   1    6.20    0.26
   3   7   1    6.79    0.25
  -5  -7  -1   51.79    1.82
   5  -7   1   48.92    1.84
   5  -7   1   52.28    1.81
   5   7   1   51.76    1.82
  -7  -7  -1    5.99    0.23
  -7  -7  -1    5.76    0.22
  -7  -7  -1    6.42    0.26
  -7   7  -1    5.91    0.22
  -7   7  -1    5.74    0.22
  -7   7  -1    6.04    0.23
  -9  -7  -1    0.23    0.03
  -9  -7  -1    0.16    0.05
  -9   7  -1    0.15    0.02
  -9   7  -1    0.15    0.04
  -9   7  -1    0.19    0.02
 -10  -8   1    7.32    0.27
 -10   8   1    7.64    0.27
 -10   8   1    7.74    0.28
  -8  -8   1   13.81    0.53
  -8  -8   1   14.98    0.56
  -8  -8   1   14.62    0.52
  -8   8   1   15.27    0.52
  -8   8   1   15.08    0.53
  -8   8   1   14.47    0.53
  -6  -8   1    2.64    0.11
  -6  -8   1    2.69    0.12
  -6  -8   1    2.67    0.11
  -6  -8   1    2.92    0.14
  -6   8   1    2.85    0.11
  -6   8   1    2.84    0.11
  -6   8   1    2.73    0.12
  -6   8   1    2.82    0.11
   6   8  -1    2.89    0.22
   4  -8  -1    2.86    0.13
   4   8  -1    3.17    0.16
  -4   8   1    3.27    0.12
  -2  -8   1    3.27    0.14
  -2  -8   1    3.43    0.15
   2  -8  -1    3.27    0.13
   2  -8  -1    3.62    0.14
  -2  -8   1    3.43    0.13
   2   8  -1    3.35    0.16
  -2   8   1    3.43    0.13
   2   8  -1    3.18    0.15
   0  -8  -1   71.69    2.44
   0  -8  -1   71.34    2.44
   0  -8   1   69.06    2.46
   0  -8   1   73.07    2.44
   0  -8  -1   64.11    2.45
   0   8   1   67.53    2.46
  -2  -8  -1   57.84    1.98
   2  -8   1   57.47    1.99
   2  -8   1   54.88    2.01
  -2  -8  -1   54.82    1.99
   2   8   1   57.07    2.00
   4  -8   1    2.60    0.15
   4  -8   1    2.69    0.11
   4  -8   1    2.39    0.11
   4  -8   1    2.39    0.14
  -4  -8  -1    2.59    0.12
  -4   8  -1    2.50    0.10
   4   8   1    2.73    0.13
   6  -8   1    0.11    0.03
  -6  -8  -1    0.15    0.05
  -6  -8  -1    0.13    0.03
  -6   8  -1    0.14    0.02
  -6   8  -1    0.14    0.02
  -6   8  -1    0.15    0.03
  -8  -8  -1    2.37    0.14
  -8  -8  -1    2.47    0.11
  -8  -8  -1    2.25    0.10
  -8   8  -1    2.25    0.09
  -8   8  -1    2.27    0.11
  -8   8  -1    2.26    0.10
 -10   8  -1    8.50    0.30
 -10   8  -1    8.50    0.30
  -9  -9   1   26.78    0.95
  -9  -9   1   26.93    0.95
  -9  -9   1   25.85    0.98
  -9   9   1   27.76    0.95
  -9   9   1   27.54    0.95
  -7  -9   1    0.70    0.06
  -7  -9   1    0.73    0.05
  -7  -9   1    0.83    0.09
  -7   9   1    0.77    0.04
  -7   9   1    0.83    0.05
  -5  -9   1    2.06    0.09
  -5  -9   1    2.02    0.10
  -5   9   1    2.25    0.09
  -5   9   1    2.21    0.09
  -3  -9   1    1.66    0.07
   3  -9  -1    1.76    0.09
   3   9  -1    1.73    0.11
  -3   9   1    1.76    0.07
  -1  -9   1  137.38    4.68
  -1  -9   1  133.70    4.70
   1  -9  -1  139.63    4.68
   1   9  -1  123.25    4.71
   1  -9   1    0.08    0.04
  -1  -9  -1    0.07    0.03
   1  -9   1    0.08    0.03
  -1  -9  -1    0.07    0.02
   1   9   1    0.07    0.03
   3  -9   1   87.83    3.00
   3  -9   1   82.90    3.02
   3   9   1   85.19    3.02
  -5  -9  -1    3.66    0.15
   5  -9   1    3.69    0.15
  -5  -9  -1    3.76    0.17
  -5   9  -1    3.77    0.15
  -7  -9  -1    2.80    0.15
  -7  -9  -1    2.72    0.13
  -7   9  -1    2.80    0.11
  -7   9  -1    2.71    0.12
  -7   9  -1    2.72    0.11
  -9  -9  -1    0.93    0.05
  -9  -9  -1    0.85    0.09
  -9   9  -1    0.83    0.05
  -9   9  -1    0.77    0.06
  -9   9  -1    0.86    0.05
 -10 -10   1    4.09    0.15
 -10  10   1    4.22    0.16
 -10  10   1    4.17    0.15
  -8 -10   1    1.13    0.07
  -8 -10   1    1.21    0.06
  -8 -10   1    1.19    0.06
  -8 -10   1    1.18    0.10
  -8  10   1    1.25    0.06
  -8  10   1    1.26    0.06
  -6 -10   1   42.49    1.50
  -6 -10   1   40.74    1.51
  -6 -10   1   45.59    1.53
  -6 -10   1   41.44    1.50
  -6 -10   1   40.29    1.50
  -6  10   1   41.76    1.50
  -6  10   1   44.10    1.50
  -6  10   1   44.79    1.50
   6  10  -1   42.22    1.71
   4 -10  -1    0.58    0.06
  -4 -10   1    0.65    0.04
  -4  10   1    0.54    0.05
   4  10  -1    0.60    0.08
  -2 -10   1    0.37    0.04
  -2 -10   1    0.34    0.03
   2 -10  -1    0.40    0.04
   2  10  -1    0.36    0.06
   0 -10   1   23.29    0.89
   0 -10  -1   24.75    0.87
   0 -10   1   25.01    0.87
   2 -10   1   17.07    0.60
  -2 -10  -1   16.93    0.60
   2 -10   1   15.92    0.62
  -2 -10  -1   16.77    0.59
   2  10   1   15.90    0.62
   4 -10   1    1.65    0.09
  -4 -10  -1    1.63    0.07
  -4 -10  -1    1.81    0.10
  -4  10  -1    1.76    0.08
  -6 -10  -1    0.61    0.07
  -6 -10  -1    0.51    0.04
  -6 -10  -1    0.49    0.05
  -6  10  -1    0.55    0.04
  -6  10  -1    0.48    0.04
  -8 -10  -1   21.43    0.78
  -8 -10  -1   21.24    0.80
  -8  10  -1   21.98    0.77
  -8  10  -1   22.17    0.77
 -10  10  -1    0.15    0.02
 -10  10  -1    0.17    0.02
  -9 -11   1   11.25    0.40
  -9 -11   1   11.19    0.40
  -9  11   1   10.99    0.40
  -9  11   1   11.38    0.40
  -7 -11   1   28.78    1.07
  -7 -11   1   29.52    1.06
  -7 -11   1   30.63    1.10
  -7 -11   1   29.45    1.06
  -7  11   1   31.48    1.06
  -7  11   1   30.92    1.07
  -7  11   1   29.86    1.07
  -5 -11   1    4.18    0.16
  -5 -11   1    4.47    0.16
  -5 -11   1    4.17    0.16
  -5  11   1    4.34    0.17
  -5  11   1    4.23    0.16
  -3 -11   1    9.14    0.33
   3 -11  -1    9.86    0.35
  -3  11   1    8.24    0.33
  -1 -11   1   16.68    0.64
   1 -11  -1   17.28    0.62
  -1 -11   1   17.34    0.62
  -1 -11  -1    0.21    0.04
  -1 -11  -1    0.23    0.03
   1 -11   1    0.28    0.04
   3 -11   1    6.33    0.24
  -3 -11  -1    6.31    0.25
  -3 -11  -1    5.81    0.22
   3  11   1    5.84    0.26
  -3  11  -1    6.12    0.23
  -5 -11  -1    3.67    0.15
  -5 -11  -1    4.28    0.17
  -5 -11  -1    4.06    0.19
  -5  11  -1    4.10    0.15
  -5  11  -1    4.02    0.16
  -5  11  -1    3.93    0.15
  -7 -11  -1    3.21    0.13
  -7 -11  -1    3.26    0.15
  -7 -11  -1    3.31    0.17
  -7  11  -1    3.38    0.13
  -7  11  -1    3.55    0.13
  -9 -11  -1   12.87    0.45
  -9 -11  -1   12.39    0.46
  -9  11  -1   12.58    0.45
  -9  11  -1   12.39    0.45
  -8 -12   1    6.22    0.25
  -8 -12   1    6.71    0.25
  -8 -12   1    6.61    0.24
  -8 -12   1    6.81    0.28
  -8  12   1    6.74    0.24
  -8  12   1    6.99    0.25
  -6 -12   1    0.62    0.04
  -6 -12   1    0.47    0.05
  -6 -12   1    0.65    0.05
  -6 -12   1    0.55    0.04
  -6 -12   1    0.61    0.07
  -6  12   1    0.63    0.05
  -6  12   1    0.53    0.04
   4 -12  -1    0.07    0.04
  -4 -12   1    0.02    0.02
  -4 -12   1    0.01    0.02
  -4 -12   1    0.00    0.02
  -4 -12   1    0.04    0.02
  -4  12   1    0.04    0.02
  -4  12   1    0.01    0.03
  -2 -12   1    7.16    0.27
  -2 -12   1    6.56    0.26
   2 -12  -1    7.46    0.28
   0 -12  -1   12.92    0.47
   0 -12   1   13.26    0.48
   0 -12  -1   13.19    0.49
  -2 -12  -1    8.24    0.31
  -2 -12  -1    8.27    0.30
   2 -12   1    8.29    0.31
  -2 -12  -1    8.25    0.30
  -2  12  -1    7.66    0.30
  -4 -12  -1    3.43    0.14
  -4 -12  -1    3.44    0.14
  -4 -12  -1    3.93    0.17
   4 -12   1    3.42    0.16
  -4 -12  -1    3.46    0.14
  -4  12  -1    3.57    0.13
  -4  12  -1    3.69    0.14
  -4  12  -1    3.57    0.14
  -6 -12  -1    0.05    0.04
  -6 -12  -1   -0.02    0.05
  -6 -12  -1    0.01    0.02
  -6 -12  -1    0.02    0.02
  -6  12  -1    0.02    0.02
  -6  12  -1    0.03    0.02
  -8 -12  -1    0.32    0.03
  -8 -12  -1    0.32    0.04
  -8 -12  -1    0.28    0.06
  -8  12  -1    0.33    0.03
  -8  12  -1    0.24    0.03
  -9 -13   1    0.15    0.02
  -9 -13   1    0.14    0.02
  -9  13   1    0.13    0.02
  -7 -13   1    6.32    0.24
  -7 -13   1    6.05    0.25
  -7 -13   1    6.63    0.27
  -7 -13   1    6.45    0.24
  -7  13   1    6.79    0.24
  -7  13   1    6.30    0.23
  -5 -13   1    4.13    0.16
  -5 -13   1    4.03    0.15
  -5 -13   1    3.89    0.16
  -5 -13   1    4.20    0.19
  -5  13   1    3.96    0.16
  -3 -13   1   -0.01    0.02
  -3 -13   1   -0.02    0.02
  -3 -13   1   -0.01    0.02
  -3 -13   1    0.00    0.02
   3 -13  -1    0.00    0.04
  -3  13   1    0.05    0.03
   1 -13  -1   68.94    2.40
   1 -13  -1   63.73    2.39
  -1 -13   1   70.00    2.39
  -1 -13   1   69.24    2.40
  -1 -13  -1    0.18    0.04
   1 -13   1    0.08    0.03
  -1 -13  -1    0.07    0.02
  -3 -13  -1   34.60    1.22
  -3 -13  -1   32.87    1.22
  -3 -13  -1   33.70    1.24
  -3 -13  -1   36.27    1.22
  -3 -13  -1   36.23    1.22
   3 -13   1   36.72    1.24
  -3 -13  -1   35.27    1.22
  -3  13  -1   32.89    1.22
  -3  13  -1   33.41    1.23
  -5 -13  -1    0.03    0.02
  -5 -13  -1    0.03    0.03
  -5 -13  -1    0.03    0.02
  -5 -13  -1    0.06    0.05
  -5 -13  -1    0.02    0.04
  -5  13  -1    0.05    0.02
  -5  13  -1    0.03    0.02
  -7 -13  -1    1.54    0.09
  -7 -13  -1    1.41    0.11
  -7 -13  -1    1.49    0.07
  -7 -13  -1    1.58    0.07
  -7  13  -1    1.63    0.07
  -7  13  -1    1.57    0.07
  -9 -13  -1    3.49    0.13
  -9  13  -1    3.38    0.13
  -9  13  -1    3.59    0.13
  -8 -14   1    6.46    0.26
  -8 -14   1    7.13    0.25
  -8 -14   1    7.09    0.25
  -8  14   1    7.24    0.26
  -6 -14   1    1.31    0.07
  -6 -14   1    1.51    0.11
  -6 -14   1    1.50    0.07
  -6 -14   1    1.37    0.06
  -6 -14   1    1.40    0.08
  -6  14   1    1.38    0.07
  -6  14   1    1.45    0.07
   4 -14  -1   10.61    0.43
  -4 -14   1   11.54    0.41
  -4 -14   1   11.56    0.41
  -4 -14   1   11.54    0.41
  -4 -14   1   11.67    0.41
  -2 -14   1    0.47    0.04
  -2 -14   1    0.51    0.05
  -2 -14   1    0.49    0.04
  -2 -14   1    0.44    0.04
  -2 -14   1    0.52    0.04
   2 -14  -1    0.38    0.04
   2 -14  -1    0.51    0.06
   0 -14  -1    3.97    0.15
   0 -14  -1    3.84    0.16
   0 -14  -1    4.42    0.18
   0 -14   1    3.98    0.16
   0 -14   1    3.99    0.16
   0 -14  -1    4.27    0.16
   0 -14   1    4.17    0.18
   0 -14  -1    3.85    0.16
  -2 -14  -1    2.01    0.09
  -2 -14  -1    2.02    0.08
   2 -14   1    1.95    0.11
  -2 -14  -1    2.09    0.09
  -2 -14  -1    2.12    0.09
  -2 -14  -1    1.95    0.11
  -2  14  -1    1.75    0.10
  -4 -14  -1    0.42    0.04
  -4 -14  -1    0.39    0.06
  -4 -14  -1    0.45    0.04
  -4 -14  -1    0.43    0.03
   4 -14   1    0.42    0.06
  -4  14  -1    0.45    0.04
  -4  14  -1    0.39    0.04
  -6 -14  -1    3.17    0.14
  -6 -14  -1    3.02    0.12
  -6 -14  -1    3.16    0.13
  -6 -14  -1    3.26    0.17
  -6  14  -1    3.27    0.13
  -6  14  -1    3.09    0.12
  -8 -14  -1    0.13    0.02
  -8 -14  -1    0.16    0.02
  -8 -14  -1    0.13    0.03
  -8  14  -1    0.12    0.02
  -8  14  -1    0.13    0.02
  -7 -15   1    8.72    0.32
  -7 -15   1    8.79    0.31
  -7 -15   1    8.81    0.32
  -7  15   1    8.61    0.32
  -5 -15   1    5.61    0.21
  -5 -15   1    5.32    0.24
  -5 -15   1    5.44    0.22
  -5 -15   1    5.50    0.21
  -5 -15   1    5.78    0.21
   3 -15  -1    0.07    0.04
  -3 -15   1    0.01    0.03
  -3 -15   1    0.03    0.03
   3 -15  -1    0.01    0.04
  -3 -15   1    0.00    0.02
  -3 -15   1    0.02    0.03
   1 -15  -1   38.08    1.33
   1 -15  -1   36.08    1.32
   1 -15  -1   36.24    1.32
  -1 -15   1   35.27    1.31
  -1 -15   1   38.92    1.31
  -1 -15   1   37.60    1.33
  -1 -15   1   37.58    1.31
  -1 -15  -1    0.35    0.03
  -1 -15  -1    0.29    0.05
  -1 -15  -1    0.33    0.04
   1 -15   1    0.29    0.05
   1 -15   1    0.29    0.04
  -1 -15  -1    0.36    0.04
  -1 -15  -1    0.32    0.04
  -3 -15  -1   37.93    1.29
  -3 -15  -1   37.87    1.29
  -3 -15  -1   38.35    1.29
  -3 -15  -1   36.84    1.29
   3 -15   1   34.67    1.31
  -3 -15  -1   35.09    1.31
  -3  15  -1   34.64    1.29
  -5 -15  -1    0.16    0.03
  -5 -15  -1    0.11    0.02
  -5 -15  -1    0.12    0.04
  -5 -15  -1    0.15    0.05
  -5  15  -1    0.19    0.03
  -7 -15  -1    2.67    0.11
  -7 -15  -1    2.81    0.11
  -7 -15  -1    2.75    0.12
  -7  15  -1    2.74    0.11
  -8 -16   1    3.68    0.14
  -8 -16   1    3.74    0.14
  -6 -16   1    5.93    0.21
  -6 -16   1    5.54    0.25
  -6 -16   1    5.57    0.21
  -6 -16   1    5.85    0.22
  -6  16   1    5.87    0.22
  -4 -16   1   11.62    0.41
  -4 -16   1   11.02    0.43
  -4 -16   1   11.13    0.40
   4 -16  -1   10.29    0.43
  -4 -16   1   11.51    0.40
  -2 -16   1   29.37    1.06
   2 -16  -1   29.53    1.09
  -2 -16   1   28.60    1.08
   2 -16  -1   30.17    1.07
  -2 -16   1   30.16    1.07
  -2 -16   1   30.89    1.07
  -2 -16   1   31.68    1.07
   0 -16  -1    9.37    0.35
   0 -16  -1    9.52    0.34
   0 -16   1    9.42    0.35
   0 -16   1    9.25    0.36
   0 -16   1    9.12    0.35
   0 -16  -1    8.91    0.34
   0 -16  -1    9.28    0.36
  -2 -16  -1    6.11    0.28
  -2 -16  -1    6.31    0.23
   2 -16   1    5.85    0.25
  -2 -16  -1    6.21    0.23
  -2 -16  -1    6.31    0.22
  -2 -16  -1    5.93    0.23
   2 -16   1    5.73    0.24
  -2 -16  -1    6.17    0.23
  -4 -16  -1   20.20    0.69
  -4 -16  -1   19.70    0.69
  -4 -16  -1   18.57    0.72
  -4 -16  -1   19.49    0.70
  -4  16  -1   19.52    0.70
  -6 -16  -1    9.19    0.34
  -6 -16  -1    8.93    0.33
  -6 -16  -1    9.37    0.33
  -6  16  -1    9.39    0.34
  -8 -16  -1    3.12    0.12
  -7 -17   1    0.00    0.02
  -7 -17   1    0.02    0.02
  -5 -17   1   19.37    0.68
  -5 -17   1   19.35    0.69
  -5 -17   1   18.86    0.67
  -5 -17   1   19.13    0.68
  -5 -17   1   18.53    0.70
  -3 -17   1    0.12    0.02
   3 -17  -1    0.04    0.03
  -3 -17   1    0.12    0.03
  -3 -17   1    0.11    0.03
  -3 -17   1    0.11    0.03
   1 -17  -1    1.80    0.10
   1 -17  -1    1.82    0.11
   1 -17  -1    1.88    0.10
   1 -17  -1    1.90    0.10
  -1 -17   1    2.10    0.10
  -1 -17   1    2.03    0.10
  -1 -17   1    1.85    0.11
   1 -17   1    0.15    0.04
  -1 -17  -1    0.08    0.03
  -1 -17  -1    0.11    0.03
   1 -17   1    0.07    0.04
  -1 -17  -1    0.14    0.03
  -1 -17  -1    0.12    0.04
  -1 -17  -1    0.07    0.03
  -3 -17  -1    0.19    0.03
  -3 -17  -1    0.26    0.03
  -3 -17  -1    0.23    0.03
  -3 -17  -1    0.21    0.03
  -3  17  -1    0.21    0.04
  -5 -17  -1    0.92    0.10
  -5 -17  -1    1.01    0.05
  -5 -17  -1    0.94    0.06
  -5 -17  -1    1.05    0.07
  -7 -17  -1   12.18    0.42
  -7 -17  -1   12.28    0.42
  -7 -17  -1   12.19    0.43
  -7  17  -1   10.89    0.42
  -6 -18   1    1.02    0.06
  -6 -18   1    1.03    0.05
  -6 -18   1    1.12    0.05
  -6  18   1    1.11    0.05
  -4 -18   1   12.26    0.43
  -4 -18   1   11.62    0.42
  -4 -18   1   11.85    0.43
  -4 -18   1   11.46    0.45
   4 -18  -1   12.01    0.44
   2 -18  -1    1.67    0.09
   2 -18  -1    1.65    0.10
  -2 -18   1    1.64    0.08
  -2 -18   1    1.53    0.08
   2 -18  -1    1.60    0.12
  -2 -18   1    1.73    0.08
   0 -18  -1    9.91    0.38
   0 -18   1   10.11    0.38
   0 -18  -1   10.61    0.38
   0 -18  -1   10.17    0.38
   0 -18   1   10.26    0.38
  -2 -18  -1   11.38    0.42
  -2 -18  -1   11.97    0.42
  -2 -18  -1   11.80    0.43
  -2 -18  -1   12.07    0.43
   2 -18   1   11.44    0.43
  -2 -18  -1   11.97    0.43
  -4 -18  -1    0.49    0.03
  -4 -18  -1    0.49    0.04
  -4 -18  -1    0.56    0.05
  -6 -18  -1    7.03    0.25
  -6 -18  -1    6.45    0.24
  -6 -18  -1    6.69    0.24
  -5 -19   1    6.03    0.23
  -5 -19   1    6.12    0.23
  -5  19   1    6.38    0.23
  -3 -19   1    0.54    0.04
  -3 -19   1    0.53    0.04
  -3 -19   1    0.48    0.04
   3 -19  -1    0.56    0.05
  -1 -19   1    0.25    0.03
   1 -19  -1    0.16    0.03
   1 -19  -1    0.22    0.04
  -1 -19   1    0.20    0.04
   1 -19  -1    0.24    0.04
  -1 -19  -1    0.03    0.03
  -1 -19  -1    0.00    0.03
   1 -19   1    0.05    0.03
  -1 -19  -1    0.05    0.03
  -1 -19  -1    0.08    0.03
  -3 -19  -1    0.09    0.02
   3 -19   1    0.09    0.03
  -3 -19  -1    0.10    0.03
  -3  19  -1    0.09    0.03
  -5 -19  -1    0.99    0.05
  -5 -19  -1    0.95    0.06
  -5 -19  -1    0.92    0.04
  -5  19  -1    0.87    0.04
  -4 -20   1    2.05    0.10
  -4 -20   1    1.77    0.08
   4 -20  -1    1.88    0.09
  -4 -20   1    1.81    0.09
   2 -20  -1    1.71    0.09
  -2 -20   1    1.88    0.09
   2 -20  -1    1.87    0.09
  -2 -20   1    1.81    0.08
  -2 -20   1    1.74    0.08
   0 -20  -1    0.14    0.03
   0 -20   1    0.11    0.03
   0 -20  -1    0.18    0.03
   0 -20  -1    0.18    0.03
   0 -20   1    0.16    0.03
   0 -20   1    0.18    0.03
   2 -20   1    0.12    0.03
  -2 -20  -1    0.12    0.03
   4 -20   1    2.18    0.11
  -4 -20  -1    2.57    0.10
  -4 -20  -1    2.22    0.09
  -3 -21   1    2.94    0.12
  -1 -21   1    0.06    0.02
  -1 -21   1    0.06    0.03
   1 -21  -1    0.07    0.02
  -1 -21   1    0.03    0.02
   1 -21   1    0.10    0.03
  -3 -21  -1    0.29    0.03
   3 -21   1    0.30    0.03
  -3 -21  -1    0.25    0.03
   2 -22  -1    0.02    0.02
   0 -22   1    0.18    0.02
   2 -22   1    0.21    0.03
 -10   0   2    0.52    0.04
 -10   0   2    0.59    0.04
  -8   0   2    6.51    0.24
  -8   0   2    6.70    0.24
   6   0  -2   72.80    2.68
  -6   0   2   75.41    2.64
  -6   0   2   77.44    2.64
   4   0  -2  237.01    8.34
  -4   0   2  237.11    8.28
  -4   0   2  235.37    8.27
  -2   0   2  103.04    3.50
  -2   0   2  100.87    3.50
   2   0  -2   95.87    3.52
   0   0   2   74.90    2.69
   0   0  -2   75.80    2.68
   0   0  -2   78.72    2.70
   0   0  -2   76.74    2.71
   0   0   2   76.80    2.68
  -4   0  -2   43.72    1.53
  -6   0  -2   30.73    1.10
  -8   0  -2   41.60    1.45
  -8   0  -2   40.13    1.47
 -10   0  -2   16.75    0.60
 -11  -1   2    0.06    0.02
 -11  -1   2    0.04    0.02
 -11   1   2    0.00    0.02
 -11   1   2    0.03    0.02
  -9  -1   2    5.96    0.23
  -9  -1   2    6.23    0.23
  -9   1   2    6.20    0.23
  -9   1   2    6.47    0.23
  -7  -1   2   13.45    0.49
  -7  -1   2   13.66    0.49
  -7  -1   2   13.70    0.49
  -7   1   2   13.48    0.50
  -7   1   2   13.67    0.49
  -7   1   2   13.54    0.49
  -7   1   2   13.61    0.49
  -5  -1   2   17.06    0.61
   5  -1  -2   16.56    0.65
  -5  -1   2   17.25    0.61
  -5   1   2   17.12    0.61
   5   1  -2   17.47    0.65
  -5   1   2   17.39    0.61
   3  -1  -2   58.83    2.12
  -3  -1   2   58.61    2.09
  -3  -1   2   61.36    2.09
  -3   1   2   59.27    2.09
   3   1  -2   61.74    2.12
  -3   1   2   58.70    2.09
  -1  -1   2    6.26    0.22
   1  -1  -2    6.10    0.24
  -1  -1   2    5.83    0.22
   1   1  -2    6.01    0.24
   1   1  -2    6.01    0.23
  -1   1   2    6.06    0.22
  -1   1   2    5.98    0.22
  -1  -1  -2   52.45    1.94
  -1  -1  -2   55.80    1.94
   1  -1   2   53.04    1.95
  -1  -1  -2   56.79    1.94
   1  -1   2   58.57    1.95
   1   1   2   55.15    1.95
  -1   1  -2   54.73    1.94
  -1   1  -2   56.40    1.94
   3  -1   2   15.82    0.57
  -5  -1  -2    0.12    0.03
  -5   1  -2    0.11    0.03
  -7  -1  -2    7.15    0.28
  -7  -1  -2    6.66    0.26
   7  -1   2    6.53    0.26
  -7   1  -2    6.96    0.26
  -7   1  -2    6.79    0.28
  -9  -1  -2    5.46    0.24
  -9  -1  -2    6.01    0.21
  -9  -1  -2    5.68    0.23
  -9   1  -2    5.77    0.23
  -9   1  -2    5.80    0.22
 -10  -2   2    2.01    0.08
 -10  -2   2    1.99    0.08
 -10   2   2    1.96    0.08
 -10   2   2    2.04    0.09
  -8  -2   2    0.25    0.03
  -8   2   2    0.22    0.02
  -8   2   2    0.30    0.03
  -6  -2   2    0.26    0.03
  -6  -2   2    0.22    0.03
   6  -2  -2    0.24    0.05
   6   2  -2    0.29    0.06
  -6   2   2    0.25    0.03
  -6   2   2    0.28    0.03
   4  -2  -2   55.12    2.08
  -4  -2   2   59.14    2.05
  -4  -2   2   58.71    2.06
  -4   2   2   57.96    2.05
   4   2  -2   60.97    2.09
  -4   2   2   59.70    2.06
   2  -2  -2   90.86    3.31
  -2  -2   2   91.66    3.29
  -2  -2   2   95.86    3.29
  -2   2   2   92.73    3.29
   2   2  -2   97.14    3.31
  -2   2   2   95.57    3.29
   2   2  -2   94.50    3.31
   0  -2   2   82.85    3.15
   0  -2  -2   85.27    3.15
   0  -2   2   91.92    3.14
   0  -2   2   96.54    3.19
   0   2  -2   86.43    3.15
   0   2  -2   91.76    3.14
   0   2   2   88.16    3.13
   0   2  -2   96.69    3.16
   0   2   2   87.49    3.15
   2  -2   2  105.43    3.54
   2  -2   2   99.93    3.53
   2  -2   2   99.31    3.54
   2   2   2   98.44    3.53
   4  -2   2   22.34    0.82
   4  -2   2   23.88    0.81
  -4  -2  -2   21.28    0.81
  -4   2  -2   23.21    0.83
   6  -2   2    9.22    0.39
  -6  -2  -2   10.36    0.38
  -6  -2  -2    9.96    0.36
  -6   2  -2    9.72    0.37
  -8  -2  -2    6.71    0.28
  -8  -2  -2    6.35    0.25
  -8   2  -2    6.52    0.30
  -8   2  -2    6.79    0.26
  -8   2  -2    6.48    0.24
 -10  -2  -2    0.79    0.06
 -10   2  -2    0.86    0.05
 -10   2  -2    0.80    0.06
 -11  -3   2    4.63    0.17
 -11  -3   2    4.24    0.17
 -11   3   2    4.70    0.17
 -11   3   2    4.57    0.17
  -9  -3   2    6.57    0.24
  -9  -3   2    6.37    0.24
  -9   3   2    6.40    0.24
  -9   3   2    6.74    0.24
  -7  -3   2    0.04    0.02
  -7  -3   2    0.06    0.02
  -7  -3   2    0.05    0.02
  -7   3   2    0.05    0.02
  -7   3   2    0.04    0.02
  -7   3   2    0.03    0.02
  -7   3   2    0.07    0.02
  -7   3   2    0.09    0.03
  -5  -3   2    2.32    0.09
   5  -3  -2    2.28    0.13
  -5  -3   2    2.17    0.09
   5   3  -2    2.28    0.13
  -5   3   2    2.31    0.09
  -5   3   2    2.34    0.09
  -3  -3   2   59.75    2.13
   3  -3  -2   61.21    2.16
  -3  -3   2   63.66    2.14
   3   3  -2   59.49    2.16
  -3   3   2   62.69    2.14
   3   3  -2   60.01    2.19
   3   3  -2   59.65    2.15
  -3   3   2   61.03    2.13
  -1  -3   2   28.77    1.00
   1  -3  -2   26.83    1.01
  -1  -3   2   29.09    0.99
  -1   3   2   27.57    0.99
   1   3  -2   29.43    1.01
   1   3  -2   27.75    1.01
  -1  -3  -2    0.68    0.03
   1  -3   2    0.72    0.05
   1  -3   2    0.68    0.05
   1   3   2    0.66    0.05
  -1   3  -2    0.66    0.03
   3  -3   2   14.45    0.57
   3  -3   2   16.34    0.57
   3  -3   2   15.82    0.56
   3  -3   2   17.39    0.58
   3  -3   2   15.02    0.56
   5  -3   2   18.49    0.66
  -5  -3  -2   18.78    0.65
   5  -3   2   18.51    0.64
  -5   3  -2   16.48    0.65
   5   3   2   16.88    0.72
   7  -3   2    4.88    0.20
  -7  -3  -2    5.37    0.20
  -7  -3  -2    4.79    0.19
  -7  -3  -2    5.48    0.22
  -7   3  -2    4.55    0.19
  -7   3  -2    4.83    0.21
  -7   3  -2    5.06    0.20
  -9  -3  -2    0.02    0.04
  -9  -3  -2    0.00    0.03
  -9   3  -2    0.00    0.02
  -9   3  -2    0.02    0.04
 -10  -4   2    0.88    0.05
 -10  -4   2    0.88    0.05
 -10   4   2    0.91    0.05
 -10   4   2    0.87    0.05
  -8  -4   2    0.48    0.04
  -8  -4   2    0.49    0.04
  -8   4   2    0.52    0.04
  -8   4   2    0.50    0.04
  -6  -4   2    0.28    0.03
   6  -4  -2    0.23    0.05
  -6  -4   2    0.29    0.03
  -6  -4   2    0.29    0.04
  -6   4   2    0.30    0.03
   6   4  -2    0.25    0.05
  -6   4   2    0.28    0.03
  -4  -4   2   38.94    1.38
  -4  -4   2   39.36    1.38
   4  -4  -2   36.87    1.41
  -4   4   2   39.99    1.38
  -4   4   2   38.52    1.38
   4   4  -2   41.55    1.42
   4   4  -2   39.34    1.46
  -2  -4   2   22.84    0.81
   2  -4  -2   23.69    0.83
  -2  -4   2   23.95    0.82
  -2   4   2   23.58    0.81
   2   4  -2   22.15    0.85
   2   4  -2   23.88    0.83
  -2   4   2   20.33    0.83
   2   4  -2   22.84    0.83
   0  -4   2   32.36    1.07
   0  -4   2   30.69    1.06
   0  -4   2   31.24    1.07
   0  -4  -2   29.83    1.05
   0   4  -2   27.93    1.07
   0   4   2   29.32    1.05
   0   4   2   28.73    1.07
   2  -4   2  217.11    7.92
   2  -4   2  220.72    7.90
   2  -4   2  234.68    7.94
   2   4   2  228.44    7.95
   2   4   2  223.04    7.96
  -2   4  -2  230.43    7.90
   4  -4   2    1.83    0.10
  -4  -4  -2    2.00    0.10
   4  -4   2    2.13    0.09
   4  -4   2    2.11    0.11
  -4   4  -2    1.82    0.10
   4   4   2    2.07    0.16
  -6  -4  -2    1.77    0.10
   6  -4   2    1.70    0.09
  -6  -4  -2    1.64    0.08
  -6   4  -2    1.52    0.09
  -6   4  -2    1.66    0.09
  -8  -4  -2    0.10    0.05
  -8  -4  -2    0.15    0.04
  -8   4  -2    0.11    0.04
 -10   4  -2    1.57    0.08
 -10   4  -2    1.62    0.07
 -11  -5   2    0.33    0.02
 -11   5   2    0.34    0.03
 -11   5   2    0.29    0.02
  -9  -5   2   50.23    1.78
  -9  -5   2   49.76    1.78
  -9   5   2   51.99    1.79
  -9   5   2   51.09    1.78
  -7  -5   2   16.66    0.58
  -7  -5   2   16.27    0.59
  -7  -5   2   16.65    0.61
  -7   5   2   16.95    0.60
  -7   5   2   16.52    0.59
  -7   5   2   16.46    0.59
  -7   5   2   15.81    0.58
   5  -5  -2    1.38    0.11
  -5  -5   2    1.56    0.07
  -5  -5   2    1.58    0.07
   5   5  -2    1.51    0.11
  -5   5   2    1.56    0.07
   5   5  -2    1.69    0.15
  -5   5   2    1.65    0.07
  -3  -5   2   24.31    0.87
  -3  -5   2   24.45    0.86
   3  -5  -2   23.83    0.89
   3  -5  -2   24.20    0.86
  -3  -5   2   25.50    0.86
   3   5  -2   23.70    0.92
   3   5  -2   24.83    0.89
   3   5  -2   23.28    0.88
  -3   5   2   25.26    0.86
  -1  -5   2   15.91    0.56
   1  -5  -2   14.66    0.56
   1  -5  -2   14.92    0.58
   1  -5  -2   16.32    0.57
  -1  -5   2   15.39    0.58
  -1  -5   2   16.71    0.57
  -1  -5   2   16.93    0.56
   1   5  -2   15.49    0.58
  -1   5   2   15.83    0.56
   1   5  -2   15.98    0.58
  -1   5   2   15.96    0.58
  -1  -5  -2    0.01    0.01
   1  -5   2    0.00    0.02
   1  -5   2    0.01    0.02
   1  -5   2   -0.01    0.02
  -1  -5  -2    0.04    0.02
  -1   5  -2    0.01    0.01
   3  -5   2    9.74    0.35
   3  -5   2    9.30    0.35
   3  -5   2    9.53    0.36
   3   5   2    9.60    0.43
   5  -5   2    7.33    0.31
  -5  -5  -2    7.99    0.30
   5  -5   2    7.75    0.29
  -7  -5  -2    0.43    0.05
  -7  -5  -2    0.43    0.06
   7  -5   2    0.34    0.05
  -7   5  -2    0.34    0.03
  -7   5  -2    0.42    0.04
  -9  -5  -2    0.19    0.05
  -9   5  -2    0.12    0.02
  -9   5  -2    0.11    0.04
 -10  -6   2   26.27    0.94
 -10  -6   2   26.28    0.94
 -10   6   2   27.23    0.94
 -10   6   2   26.66    0.94
  -8  -6   2    0.19    0.03
  -8  -6   2    0.14    0.02
  -8   6   2    0.13    0.03
  -8   6   2    0.10    0.02
  -6  -6   2    0.26    0.03
  -6  -6   2    0.29    0.03
  -6  -6   2    0.24    0.03
  -6  -6   2    0.28    0.04
  -6   6   2    0.31    0.03
  -6   6   2    0.28    0.03
  -4  -6   2   22.05    0.79
   4  -6  -2   21.91    0.83
  -4  -6   2   21.91    0.79
   4   6  -2   22.40    0.87
   4   6  -2   22.62    0.83
  -4   6   2   22.66    0.79
  -4   6   2   22.10    0.79
  -2  -6   2   68.10    2.56
   2  -6  -2   79.64    2.64
  -2  -6   2   74.29    2.57
   2  -6  -2   69.21    2.56
  -2  -6   2   74.91    2.55
  -2   6   2   72.40    2.55
   2   6  -2   71.28    2.58
   2   6  -2   73.72    2.59
   0  -6  -2   15.40    0.55
   0  -6   2   15.61    0.56
   0  -6   2   15.08    0.55
   0  -6  -2   16.10    0.56
   0  -6   2   15.16    0.57
   0   6   2   16.15    0.57
   0   6  -2   15.26    0.57
   0   6  -2   15.21    0.58
   2  -6   2    0.37    0.05
   2  -6   2    0.41    0.04
  -2   6  -2    0.43    0.03
   2   6   2    0.45    0.05
  -4  -6  -2    0.06    0.03
   4  -6   2    0.13    0.04
   4  -6   2    0.03    0.02
   4   6   2    0.04    0.02
  -6  -6  -2   33.35    1.14
  -6  -6  -2   32.39    1.12
   6  -6   2   32.98    1.13
  -6   6  -2   29.30    1.11
  -6   6  -2   30.02    1.12
  -8  -6  -2    5.55    0.22
  -8  -6  -2    5.83    0.25
  -8   6  -2    5.05    0.20
  -8   6  -2    5.75    0.22
 -10   6  -2    0.00    0.01
 -10   6  -2    0.01    0.03
 -11  -7   2    0.41    0.03
 -11   7   2    0.35    0.03
 -11   7   2    0.41    0.03
  -9  -7   2    9.62    0.35
  -9  -7   2    9.67    0.35
  -9   7   2    9.99    0.35
  -9   7   2    9.86    0.36
  -7  -7   2    9.90    0.36
  -7  -7   2   10.26    0.39
  -7  -7   2    9.65    0.36
  -7  -7   2    9.91    0.36
  -7   7   2    9.92    0.36
  -7   7   2   10.34    0.36
  -7   7   2   10.27    0.37
  -5  -7   2    7.10    0.28
  -5  -7   2    7.43    0.28
  -5  -7   2    7.67    0.28
  -5   7   2    7.97    0.28
  -5   7   2    7.73    0.28
   5   7  -2    8.10    0.39
   5   7  -2    7.79    0.33
  -3  -7   2  127.11    4.53
  -3  -7   2  128.83    4.53
   3  -7  -2  127.94    4.54
   3   7  -2  132.41    4.57
  -3   7   2  131.12    4.53
  -1  -7   2    7.61    0.28
  -1  -7   2    7.70    0.29
  -1  -7   2    7.08    0.30
   1  -7  -2    7.91    0.28
  -1   7   2    7.61    0.27
   1   7  -2    7.02    0.30
  -1   7   2    7.48    0.30
   1  -7   2    0.94    0.07
  -1  -7  -2    0.93    0.06
   1  -7   2    0.95    0.05
  -1  -7  -2    0.97    0.05
   1   7   2    0.92    0.07
   3  -7   2    0.02    0.02
  -3  -7  -2    0.03    0.03
   3  -7   2    0.02    0.03
   5  -7   2    0.34    0.04
  -5  -7  -2    0.31    0.05
  -5  -7  -2    0.37    0.04
  -7  -7  -2   31.16    1.10
  -7  -7  -2   33.33    1.11
  -7  -7  -2   32.25    1.13
  -7   7  -2   29.31    1.09
  -7   7  -2   30.84    1.11
  -7   7  -2   29.93    1.10
  -9  -7  -2    1.64    0.11
  -9   7  -2    1.62    0.07
  -9   7  -2    1.63    0.09
  -9   7  -2    1.59    0.07
 -10  -8   2    6.22    0.23
 -10  -8   2    6.24    0.23
 -10   8   2    6.21    0.23
 -10   8   2    6.34    0.23
  -8  -8   2    0.08    0.02
  -8  -8   2    0.11    0.02
  -8  -8   2    0.11    0.05
  -8   8   2    0.08    0.02
  -8   8   2    0.10    0.02
  -6  -8   2   29.12    1.05
  -6  -8   2   29.05    1.05
  -6  -8   2   30.19    1.07
  -6  -8   2   29.32    1.05
  -6   8   2   30.62    1.05
  -6   8   2   29.73    1.05
  -6   8   2   29.69    1.06
  -6   8   2   30.38    1.05
  -6   8   2   29.59    1.05
   4  -8  -2   13.32    0.49
  -4  -8   2   13.32    0.48
   4   8  -2   12.97    0.53
  -4   8   2   14.28    0.48
   4   8  -2   13.72    0.58
   2  -8  -2    2.70    0.12
  -2  -8   2    2.64    0.11
  -2  -8   2    3.00    0.13
   2   8  -2    2.82    0.15
  -2   8   2    2.75    0.11
   0  -8   2   70.55    2.57
   0  -8  -2   75.66    2.56
   0  -8  -2   72.44    2.55
   0   8   2   72.53    2.58
  -2  -8  -2   30.06    1.18
   2  -8   2   33.21    1.15
   2  -8   2   32.56    1.17
   2   8   2   33.86    1.17
   4  -8   2   24.49    0.97
   4  -8   2   26.13    0.95
  -4  -8  -2   27.06    0.96
   4   8   2   27.59    0.96
  -4   8  -2   27.43    0.94
  -6  -8  -2    2.78    0.14
  -6  -8  -2    2.40    0.10
  -6  -8  -2    2.62    0.12
  -6   8  -2    2.45    0.10
  -6   8  -2    2.33    0.11
  -6   8  -2    2.56    0.10
  -8  -8  -2    3.58    0.14
  -8  -8  -2    3.61    0.15
  -8  -8  -2    3.48    0.18
  -8   8  -2    3.37    0.13
  -8   8  -2    3.51    0.14
  -8   8  -2    3.71    0.15
 -10   8  -2   11.87    0.41
 -10   8  -2   11.35    0.41
 -10   8  -2   11.49    0.42
  -9  -9   2    1.77    0.08
  -9  -9   2    1.78    0.08
  -9   9   2    1.81    0.07
  -9   9   2    1.72    0.08
  -7  -9   2   47.29    1.67
  -7  -9   2   46.09    1.67
  -7  -9   2   46.50    1.67
  -7  -9   2   49.43    1.70
  -7   9   2   46.84    1.67
  -7   9   2   47.88    1.68
  -7   9   2   48.97    1.67
  -5  -9   2    3.04    0.12
  -5   9   2    3.02    0.12
  -5   9   2    3.11    0.13
   5   9  -2    3.19    0.22
   3  -9  -2   22.17    0.79
  -3  -9   2   21.89    0.78
  -3   9   2   22.18    0.78
   3   9  -2   21.99    0.83
  -1  -9   2   34.80    1.28
  -1  -9   2   35.55    1.26
   1  -9  -2   36.69    1.27
  -1  -9  -2   39.23    1.36
   1  -9   2   37.43    1.39
   1  -9   2   40.60    1.38
  -1  -9  -2   37.77    1.37
   1   9   2   39.00    1.40
   3  -9   2   42.53    1.46
   3  -9   2   39.73    1.48
  -3  -9  -2   40.54    1.46
  -3  -9  -2   39.46    1.44
  -3   9  -2   40.11    1.45
   3   9   2   44.08    1.48
  -5  -9  -2   10.95    0.41
  -5  -9  -2   11.42    0.43
  -5   9  -2   11.29    0.40
  -5   9  -2   11.26    0.40
  -5   9  -2   11.41    0.41
  -7  -9  -2    4.37    0.18
  -7  -9  -2    4.75    0.22
  -7  -9  -2    4.86    0.19
  -7   9  -2    4.46    0.18
  -7   9  -2    4.60    0.17
  -7   9  -2    4.73    0.17
  -9   9  -2    0.26    0.04
  -9   9  -2    0.26    0.02
  -9   9  -2    0.28    0.02
 -10 -10   2    3.47    0.13
 -10 -10   2    3.43    0.13
 -10  10   2    3.24    0.12
 -10  10   2    3.39    0.13
  -8 -10   2    0.78    0.05
  -8 -10   2    0.68    0.05
  -8 -10   2    0.79    0.08
  -8  10   2    0.74    0.05
  -8  10   2    0.73    0.04
  -6 -10   2   31.62    1.15
  -6 -10   2   31.12    1.12
  -6 -10   2   31.56    1.12
  -6 -10   2   31.56    1.13
  -6  10   2   32.13    1.13
  -6  10   2   32.07    1.12
  -6  10   2   32.85    1.13
   4 -10  -2    0.46    0.05
  -4 -10   2    0.42    0.03
   4  10  -2    0.45    0.10
  -4  10   2    0.44    0.04
  -2 -10   2   30.98    1.10
  -2 -10   2   29.10    1.12
   2 -10  -2   32.34    1.10
   0 -10   2    0.32    0.06
   0 -10  -2    0.42    0.04
   2 -10   2    8.45    0.31
  -2 -10  -2    7.34    0.30
  -2 -10  -2    8.23    0.29
  -2 -10  -2    8.43    0.29
  -2  10  -2    7.52    0.29
   2  10   2    8.20    0.33
  -4 -10  -2    0.66    0.07
   4 -10   2    0.65    0.06
  -4 -10  -2    0.56    0.04
  -4  10  -2    0.72    0.05
  -6 -10  -2    4.03    0.20
  -6 -10  -2    4.31    0.18
  -6  10  -2    4.08    0.16
  -6  10  -2    4.27    0.16
  -8 -10  -2    0.02    0.02
  -8 -10  -2    0.11    0.05
  -8 -10  -2    0.03    0.03
  -8  10  -2    0.01    0.02
  -8  10  -2    0.02    0.02
 -10  10  -2    4.93    0.18
  -9 -11   2   14.11    0.50
  -9 -11   2   14.09    0.50
  -9  11   2   13.63    0.50
  -9  11   2   14.02    0.50
  -7 -11   2   10.28    0.41
  -7 -11   2   10.74    0.38
  -7 -11   2   10.44    0.38
  -7  11   2   10.53    0.37
  -7  11   2   10.07    0.38
  -7  11   2   10.58    0.38
  -5 -11   2    0.00    0.03
  -5 -11   2    0.02    0.02
  -5 -11   2   -0.02    0.02
  -5 -11   2    0.02    0.02
  -5 -11   2    0.02    0.02
   5  11  -2    0.02    0.06
  -5  11   2    0.00    0.02
  -5  11   2    0.00    0.02
  -5  11   2    0.01    0.02
  -3 -11   2    4.93    0.20
  -3 -11   2    5.14    0.20
   3 -11  -2    5.73    0.22
   1 -11  -2    0.38    0.04
  -1 -11   2    0.41    0.05
   1 -11   2    0.39    0.05
  -1 -11  -2    0.43    0.04
  -1 -11  -2    0.46    0.05
  -1 -11  -2    0.44    0.03
  -1 -11  -2    0.45    0.04
   1  11   2    0.45    0.07
  -3 -11  -2    8.96    0.37
  -3 -11  -2    9.74    0.35
   3 -11   2   10.42    0.37
  -3 -11  -2    9.51    0.35
  -3  11  -2   10.15    0.36
  -5 -11  -2    0.19    0.04
  -5 -11  -2    0.15    0.02
  -5 -11  -2    0.20    0.05
  -5  11  -2    0.19    0.02
  -5  11  -2    0.18    0.03
  -5  11  -2    0.15    0.02
  -7 -11  -2    0.32    0.06
  -7 -11  -2    0.39    0.05
  -7  11  -2    0.33    0.03
  -7  11  -2    0.36    0.03
  -9  11  -2    0.07    0.02
  -9  11  -2    0.06    0.02
  -8 -12   2    5.39    0.20
  -8 -12   2    5.51    0.23
  -8 -12   2    5.79    0.20
  -8  12   2    5.20    0.21
  -8  12   2    5.42    0.20
  -6 -12   2   14.90    0.52
  -6 -12   2   14.91    0.52
  -6 -12   2   14.87    0.55
  -6 -12   2   14.76    0.52
  -6  12   2   13.28    0.52
  -6  12   2   14.75    0.53
  -6  12   2   14.31    0.52
  -4 -12   2    7.76    0.29
  -4 -12   2    7.96    0.29
   4 -12  -2    7.96    0.31
  -4 -12   2    7.42    0.28
  -4 -12   2    7.83    0.28
   4  12  -2    7.32    0.39
  -2 -12   2    4.90    0.20
   2 -12  -2    5.26    0.21
  -2 -12   2    4.62    0.19
   0 -12  -2    4.49    0.19
   0 -12   2    4.59    0.19
   0 -12  -2    4.27    0.17
   0 -12  -2    4.40    0.17
  -2 -12  -2    6.46    0.24
   2 -12   2    6.61    0.26
  -2 -12  -2    6.66    0.24
  -2  12  -2    6.21    0.24
   2  12   2    6.17    0.29
  -4 -12  -2    0.25    0.02
  -4 -12  -2    0.28    0.05
   4 -12   2    0.24    0.05
  -4 -12  -2    0.30    0.03
  -4 -12  -2    0.31    0.03
  -4  12  -2    0.27    0.03
  -4  12  -2    0.24    0.03
  -4  12  -2    0.33    0.04
  -6 -12  -2    0.03    0.02
  -6 -12  -2    0.05    0.05
  -6 -12  -2    0.07    0.04
  -6  12  -2    0.04    0.02
  -6  12  -2    0.04    0.02
  -8 -12  -2    0.14    0.04
  -8  12  -2    0.22    0.03
  -8  12  -2    0.22    0.02
  -9 -13   2    0.04    0.02
  -9 -13   2    0.05    0.02
  -9  13   2    0.04    0.02
  -7 -13   2    0.05    0.02
  -7 -13   2    0.07    0.05
  -7 -13   2    0.09    0.02
  -7  13   2    0.10    0.02
  -7  13   2    0.10    0.02
  -5 -13   2    8.10    0.33
  -5 -13   2    8.99    0.32
  -5 -13   2    8.91    0.32
  -5 -13   2    9.03    0.32
   3 -13  -2    3.69    0.20
  -3 -13   2    4.25    0.17
  -3 -13   2    4.20    0.16
  -3 -13   2    4.51    0.17
  -3 -13   2    4.32    0.17
   3 -13  -2    4.25    0.19
   1 -13  -2    1.48    0.08
   1 -13  -2    1.36    0.08
  -1 -13   2    1.42    0.09
   1 -13  -2    1.33    0.11
   1 -13  -2    1.43    0.09
  -1 -13   2    1.31    0.07
  -1 -13  -2   23.02    0.84
  -1 -13  -2   23.05    0.84
  -1 -13  -2   24.00    0.84
  -1 -13  -2   22.79    0.84
  -1 -13  -2   24.24    0.86
  -1 -13  -2   24.45    0.84
  -1 -13  -2   23.33    0.84
   1 -13   2   24.40    0.86
  -3 -13  -2    9.63    0.39
   3 -13   2   10.57    0.39
  -3 -13  -2   10.06    0.37
  -3 -13  -2   10.35    0.36
  -3 -13  -2   10.63    0.37
  -3 -13  -2   10.16    0.37
  -3  13  -2    9.85    0.37
  -3  13  -2   10.02    0.37
  -3  13  -2   10.07    0.36
  -5 -13  -2    0.10    0.02
  -5 -13  -2    0.13    0.04
  -5 -13  -2    0.12    0.02
  -5 -13  -2    0.13    0.05
  -5  13  -2    0.14    0.02
  -5  13  -2    0.13    0.03
  -5  13  -2    0.10    0.03
  -7 -13  -2   -0.04    0.04
  -7 -13  -2    0.01    0.02
  -7 -13  -2   -0.03    0.03
  -7 -13  -2    0.02    0.02
  -7  13  -2   -0.01    0.02
  -7  13  -2    0.01    0.02
  -9  13  -2    2.40    0.09
  -8 -14   2    2.88    0.11
  -8 -14   2    2.79    0.11
  -8  14   2    2.81    0.11
  -6 -14   2    5.32    0.21
  -6 -14   2    5.82    0.21
  -6 -14   2    5.75    0.21
  -6 -14   2    5.65    0.24
  -6  14   2    4.96    0.21
  -6  14   2    5.53    0.21
  -4 -14   2   17.41    0.64
  -4 -14   2   18.13    0.65
  -4 -14   2   18.49    0.64
  -4 -14   2   18.41    0.65
  -2 -14   2    0.99    0.05
   2 -14  -2    1.08    0.07
  -2 -14   2    1.01    0.06
   2 -14  -2    0.98    0.08
  -2 -14   2    0.98    0.06
  -2 -14   2    0.90    0.06
  -2 -14   2    1.07    0.08
   2 -14  -2    0.99    0.07
   0 -14   2   17.24    0.62
   0 -14  -2   17.07    0.61
   0 -14  -2   16.74    0.61
   0 -14  -2   16.50    0.60
   0 -14  -2   17.47    0.63
   0 -14   2   16.10    0.61
   0 -14  -2   17.27    0.61
   0 -14  -2   16.60    0.61
  -2 -14  -2    8.93    0.33
  -2 -14  -2    8.89    0.33
  -2 -14  -2    9.36    0.33
  -2 -14  -2    9.03    0.33
   2 -14   2    8.82    0.35
  -2 -14  -2    9.44    0.33
  -2  14  -2    8.47    0.33
  -4 -14  -2    4.05    0.16
   4 -14   2    3.92    0.18
  -4 -14  -2    4.12    0.16
  -4 -14  -2    3.98    0.15
  -4 -14  -2    3.91    0.19
  -4  14  -2    3.82    0.15
  -4  14  -2    4.39    0.17
  -4  14  -2    4.16    0.16
  -6 -14  -2    0.72    0.05
  -6 -14  -2    0.76    0.05
  -6 -14  -2    0.86    0.06
  -6 -14  -2    0.78    0.08
  -6  14  -2    0.79    0.05
  -6  14  -2    0.80    0.04
  -8 -14  -2    7.59    0.28
  -8 -14  -2    7.63    0.27
  -8  14  -2    7.33    0.27
  -8  14  -2    7.52    0.27
  -7 -15   2   -0.01    0.02
  -7 -15   2    0.00    0.02
  -7  15   2   -0.02    0.02
  -5 -15   2    1.53    0.07
  -5 -15   2    1.49    0.07
  -5 -15   2    1.51    0.07
  -5 -15   2    1.45    0.08
  -5 -15   2    1.48    0.11
   3 -15  -2    1.50    0.09
  -3 -15   2    1.50    0.07
  -3 -15   2    1.58    0.08
  -3 -15   2    1.56    0.08
  -3 -15   2    1.69    0.08
   3 -15  -2    1.49    0.10
   1 -15  -2  123.03    4.25
   1 -15  -2  122.15    4.27
  -1 -15   2  119.01    4.25
   1 -15  -2  113.60    4.25
   1 -15  -2  123.74    4.26
  -1 -15   2  121.94    4.27
  -1 -15   2  125.18    4.25
  -1 -15  -2   17.07    0.60
  -1 -15  -2   17.21    0.59
  -1 -15  -2   17.24    0.60
   1 -15   2   15.70    0.60
   1 -15   2   16.11    0.62
  -1 -15  -2   17.07    0.60
  -1 -15  -2   16.15    0.60
   3 -15   2   16.39    0.62
  -3 -15  -2   17.54    0.60
  -3 -15  -2   16.10    0.60
  -3 -15  -2   17.47    0.60
  -3  15  -2   16.55    0.61
  -5 -15  -2   87.44    2.97
  -5 -15  -2   77.38    2.99
  -5 -15  -2   85.91    2.98
  -5 -15  -2   85.33    2.96
  -5  15  -2   86.64    2.97
  -7 -15  -2    1.81    0.09
  -7 -15  -2    1.88    0.08
  -7 -15  -2    1.84    0.08
  -7  15  -2    1.88    0.08
  -8 -16   2    3.09    0.12
  -8 -16   2    3.22    0.12
  -6 -16   2    0.63    0.04
  -6 -16   2    0.57    0.04
  -6 -16   2    0.57    0.07
  -6 -16   2    0.63    0.05
  -6  16   2    0.69    0.05
  -4 -16   2    7.10    0.26
  -4 -16   2    6.78    0.25
  -4 -16   2    7.06    0.26
  -4 -16   2    6.94    0.25
   4 -16  -2    6.43    0.27
  -2 -16   2    8.54    0.33
   2 -16  -2    8.88    0.36
  -2 -16   2    9.45    0.34
  -2 -16   2    8.63    0.35
   2 -16  -2    9.44    0.34
  -2 -16   2    9.65    0.34
   2 -16  -2    8.85    0.34
   2 -16  -2    8.94    0.34
   0 -16  -2   18.75    0.67
   0 -16   2   18.71    0.67
   0 -16  -2   18.57    0.67
   0 -16   2   19.28    0.69
   0 -16   2   17.16    0.67
   0 -16  -2   19.29    0.67
   0 -16  -2   18.51    0.67
   2 -16   2   65.10    2.34
  -2 -16  -2   66.25    2.32
  -2 -16  -2   68.71    2.32
  -2 -16  -2   67.05    2.31
  -2 -16  -2   68.84    2.32
  -2 -16  -2   63.96    2.31
  -2  16  -2   61.33    2.32
  -4 -16  -2   14.71    0.52
  -4 -16  -2   14.07    0.50
  -4 -16  -2   13.80    0.51
  -4  16  -2   13.83    0.51
  -6 -16  -2    5.40    0.21
  -6 -16  -2    5.62    0.22
  -6 -16  -2    5.68    0.20
  -6  16  -2    5.52    0.21
  -7 -17   2    3.24    0.12
  -7 -17   2    3.11    0.12
  -5 -17   2    0.11    0.03
  -5 -17   2    0.14    0.05
  -5 -17   2    0.14    0.03
  -5 -17   2    0.13    0.03
  -5 -17   2    0.06    0.02
   3 -17  -2   10.11    0.38
  -3 -17   2    9.86    0.37
  -3 -17   2   10.41    0.38
  -3 -17   2   10.60    0.37
   1 -17  -2    8.48    0.31
  -1 -17   2    7.82    0.32
   1 -17  -2    8.57    0.31
   1 -17  -2    7.72    0.31
  -1 -17   2    8.25    0.31
  -1 -17   2    8.19    0.31
   1 -17   2    5.21    0.21
  -1 -17  -2    5.60    0.21
   1 -17   2    5.22    0.23
  -1 -17  -2    5.09    0.20
  -1 -17  -2    5.39    0.21
  -1 -17  -2    5.44    0.21
  -1 -17  -2    5.64    0.21
  -3 -17  -2    8.87    0.31
  -3 -17  -2    8.62    0.32
  -3  17  -2    8.55    0.32
  -5 -17  -2    8.69    0.31
  -5 -17  -2    8.93    0.31
  -5 -17  -2    9.11    0.32
  -5  17  -2    7.62    0.32
  -7 -17  -2    4.54    0.16
  -6 -18   2    0.59    0.04
  -6  18   2    0.61    0.04
  -4 -18   2    0.89    0.05
   4 -18  -2    0.87    0.07
  -4 -18   2    0.85    0.06
  -4 -18   2    0.83    0.09
  -4 -18   2    0.87    0.05
   2 -18  -2    0.19    0.04
  -2 -18   2    0.18    0.03
  -2 -18   2    0.26    0.04
   2 -18  -2    0.12    0.04
   0 -18   2    0.21    0.04
   0 -18  -2    0.19    0.04
   0 -18  -2    0.14    0.03
   0 -18   2    0.19    0.04
   0 -18  -2    0.18    0.03
  -2 -18  -2    6.07    0.22
   2 -18   2    5.58    0.23
  -2 -18  -2    5.76    0.21
  -2 -18  -2    5.85    0.21
  -2  18  -2    5.78    0.23
  -4 -18  -2    0.03    0.02
  -4 -18  -2   -0.01    0.03
  -4 -18  -2    0.02    0.02
  -6 -18  -2    0.31    0.02
  -6 -18  -2    0.21    0.02
  -6 -18  -2    0.28    0.03
  -5 -19   2    1.18    0.06
  -5  19   2    1.21    0.06
   3 -19  -2    0.18    0.04
  -3 -19   2    0.17    0.03
  -3 -19   2    0.21    0.02
  -3 -19   2    0.20    0.03
  -1 -19   2   12.56    0.46
   1 -19  -2   12.03    0.46
  -1 -19   2   13.08    0.46
   1 -19  -2   13.05    0.46
  -1 -19  -2    0.07    0.03
  -1 -19  -2    0.08    0.02
   1 -19   2    0.06    0.03
  -1 -19  -2    0.07    0.03
  -3 -19  -2    2.46    0.10
  -3 -19  -2    2.50    0.11
  -3 -19  -2    2.25    0.09
  -3  19  -2    2.24    0.10
  -5 -19  -2    3.54    0.14
  -5 -19  -2    3.82    0.15
  -5 -19  -2    3.74    0.14
   4 -20  -2    1.85    0.09
  -4 -20   2    1.73    0.08
  -4  20   2    1.93    0.08
  -2 -20   2    1.72    0.08
   2 -20  -2    1.89    0.09
  -2 -20   2    1.84    0.08
   2 -20  -2    1.69    0.09
   0 -20   2    4.59    0.18
   0 -20   2    4.70    0.18
   0 -20  -2    4.58    0.18
   0 -20  -2    4.72    0.18
  -2 -20  -2    0.23    0.03
   2 -20   2    0.28    0.04
  -2  20  -2    0.26    0.04
  -4 -20  -2    1.59    0.07
  -4 -20  -2    1.55    0.08
   3 -21  -2    1.13    0.06
   1 -21  -2    1.69    0.07
  -1 -21   2    1.54    0.08
  -1 -21   2    1.79    0.07
   1 -21   2    0.04    0.02
  -3 -21  -2    0.27    0.03
   0 -22   2    3.51    0.13
 -10   0   3   -0.02    0.02
 -10   0   3   -0.01    0.02
  -8   0   3   -0.01    0.02
  -8   0   3    0.01    0.02
  -6   0   3    0.03    0.02
  -6   0   3    0.01    0.02
   6   0  -3    0.03    0.04
  -4   0   3    0.02    0.02
  -4   0   3    0.01    0.02
   4   0  -3    0.01    0.03
  -2   0   3   -0.05    0.01
   2   0  -3   -0.02    0.03
  -2   0   3   -0.06    0.01
   0   0   3   -0.12    0.01
   0   0   3   -0.12    0.01
   0   0  -3   -0.11    0.01
   0   0  -3   -0.11    0.02
   0   0   3   -0.12    0.03
   2   0   3   -0.02    0.02
   4   0   3    0.02    0.02
  -4   0  -3    0.00    0.03
   6   0   3    0.02    0.03
  -6   0  -3    0.05    0.04
  -6   0  -3   -0.01    0.03
  -8   0  -3   -0.05    0.03
  -8   0  -3   -0.09    0.04
 -10   0  -3   -0.03    0.03
 -11  -1   3    4.29    0.16
 -11  -1   3    4.42    0.16
 -11   1   3    4.36    0.16
 -11   1   3    4.47    0.16
  -9  -1   3    0.23    0.03
  -9  -1   3    0.25    0.03
  -9   1   3    0.21    0.03
  -9   1   3    0.20    0.03
  -7  -1   3    0.60    0.04
  -7  -1   3    0.70    0.05
  -7  -1   3    0.65    0.05
  -7  -1   3    0.58    0.04
  -7   1   3    0.66    0.05
  -7   1   3    0.61    0.04
  -7   1   3    0.62    0.05
  -7   1   3    0.59    0.04
   5  -1  -3    0.71    0.08
  -5  -1   3    0.76    0.04
  -5  -1   3    0.71    0.04
  -5   1   3    0.68    0.04
   5   1  -3    0.70    0.08
  -5   1   3    0.77    0.04
  -3  -1   3   60.82    2.08
  -3  -1   3   61.82    2.08
   3  -1  -3   55.27    2.11
   3   1  -3   55.15    2.11
  -3   1   3   61.72    2.08
  -3   1   3   60.51    2.08
  -1  -1   3    9.90    0.33
  -1  -1   3    9.44    0.33
   1  -1  -3    9.19    0.35
  -1   1   3    9.76    0.33
   1   1  -3    8.90    0.35
  -1   1   3    9.62    0.33
   1   1  -3    8.08    0.33
  -1  -1  -3    3.60    0.13
   1  -1   3    3.44    0.15
  -1  -1  -3    3.50    0.14
  -1   1  -3    3.59    0.14
  -1   1  -3    3.46    0.13
   1   1   3    3.39    0.12
   1   1   3    3.51    0.15
   3   1   3    2.21    0.10
  -5  -1  -3   15.48    0.56
   5  -1   3   15.02    0.55
  -5   1  -3   15.58    0.56
   5   1   3   14.31    0.54
   7  -1   3    2.17    0.11
  -7  -1  -3    2.33    0.13
  -7  -1  -3    2.17    0.11
  -7   1  -3    2.28    0.11
  -7   1  -3    2.19    0.13
  -7   1  -3    2.07    0.09
  -9  -1  -3    5.56    0.24
  -9  -1  -3    5.83    0.22
  -9   1  -3    5.90    0.21
  -9   1  -3    5.50    0.22
 -10  -2   3   13.35    0.47
 -10  -2   3   13.21    0.47
 -10   2   3   13.03    0.47
 -10   2   3   12.96    0.47
  -8  -2   3    0.22    0.03
  -8  -2   3    0.24    0.03
  -8   2   3    0.18    0.02
  -8   2   3    0.25    0.03
   6  -2  -3   31.34    1.26
  -6  -2   3   34.76    1.20
  -6  -2   3   34.59    1.20
   6   2  -3   33.01    1.26
  -6   2   3   36.14    1.21
  -6   2   3   34.71    1.20
  -4  -2   3   24.86    0.88
   4  -2  -3   23.98    0.92
  -4  -2   3   25.60    0.88
  -4   2   3   25.31    0.88
  -4   2   3   24.59    0.88
   4   2  -3   24.38    0.92
  -2  -2   3   30.64    1.04
  -2  -2   3   29.88    1.04
   2  -2  -3   28.48    1.06
  -2   2   3   30.13    1.04
  -2   2   3   30.42    1.03
   2   2  -3   28.90    1.06
   2   2  -3   27.73    1.06
   0  -2   3  106.97    3.68
   0   2  -3  106.29    3.68
   0   2   3  104.19    3.68
   0   2   3  105.06    3.68
   0   2  -3  103.32    3.69
   2  -2   3    0.95    0.07
   2   2   3    1.00    0.06
   4  -2   3   51.21    1.77
   4  -2   3   50.15    1.81
  -4  -2  -3   47.82    1.77
   4   2   3   50.66    1.76
  -4   2  -3   50.83    1.78
  -6  -2  -3   31.97    1.09
  -6  -2  -3   29.88    1.07
   6  -2   3   29.73    1.08
  -6  -2  -3   28.49    1.07
  -6   2  -3   29.93    1.09
  -6   2  -3   30.95    1.07
  -8  -2  -3    0.19    0.04
  -8  -2  -3    0.16    0.05
  -8   2  -3    0.11    0.04
  -8   2  -3    0.12    0.02
 -10  -2  -3    1.41    0.07
 -10   2  -3    1.46    0.08
 -11  -3   3    4.26    0.16
 -11  -3   3    4.20    0.16
 -11   3   3    4.27    0.16
 -11   3   3    4.15    0.16
  -9  -3   3    3.94    0.15
  -9  -3   3    3.68    0.15
  -9   3   3    3.88    0.15
  -9   3   3    3.91    0.15
  -7  -3   3    0.14    0.02
  -7  -3   3    0.15    0.03
  -7  -3   3    0.08    0.02
  -7  -3   3    0.14    0.03
  -7   3   3    0.10    0.03
  -7   3   3    0.16    0.03
  -7   3   3    0.13    0.02
  -7   3   3    0.12    0.02
  -7   3   3    0.14    0.02
  -5  -3   3    8.65    0.30
  -5  -3   3    8.54    0.30
   5  -3  -3    7.95    0.35
   5   3  -3    8.09    0.35
  -5   3   3    8.59    0.30
  -5   3   3    8.20    0.30
  -3  -3   3   40.84    1.38
  -3  -3   3   39.33    1.38
   3  -3  -3   37.98    1.41
  -3  -3   3   38.48    1.39
   3   3  -3   38.25    1.41
  -3   3   3   40.19    1.38
   3   3  -3   37.09    1.41
  -3   3   3   41.35    1.38
  -1  -3   3    0.00    0.01
   1   3  -3   -0.02    0.03
  -1   3   3    0.01    0.04
  -1   3   3    0.01    0.01
  -1   3   3   -0.01    0.01
   1   3  -3   -0.01    0.02
  -1  -3  -3   51.76    1.76
  -1  -3  -3   49.46    1.76
  -1  -3  -3   50.67    1.75
   1  -3   3   48.56    1.79
  -1   3  -3   51.12    1.76
  -1   3  -3   49.16    1.77
  -3  -3  -3    2.37    0.11
   3  -3   3    2.44    0.10
   3  -3   3    2.48    0.12
  -3   3  -3    2.36    0.11
  -5  -3  -3    9.58    0.36
   5  -3   3    9.32    0.35
  -5   3  -3    9.30    0.36
  -7  -3  -3   -0.02    0.04
  -7  -3  -3    0.05    0.03
  -7   3  -3    0.02    0.02
  -7   3  -3    0.00    0.03
  -7   3  -3    0.02    0.04
  -9  -3  -3    1.33    0.08
  -9  -3  -3    1.43    0.11
  -9   3  -3    1.48    0.08
  -9   3  -3    1.51    0.07
 -10  -4   3   14.32    0.51
 -10  -4   3   14.70    0.51
 -10   4   3   13.54    0.51
 -10   4   3   14.32    0.51
  -8  -4   3   30.61    1.09
  -8  -4   3   31.16    1.10
  -8  -4   3   29.67    1.09
  -8   4   3   31.11    1.09
  -8   4   3   32.32    1.10
  -6  -4   3    8.46    0.32
  -6  -4   3    8.66    0.32
  -6   4   3    9.13    0.32
  -6   4   3    9.02    0.32
   6   4  -3    8.48    0.38
  -4  -4   3   20.26    0.72
  -4  -4   3   20.57    0.72
   4   4  -3   19.47    0.76
  -4   4   3   20.62    0.72
  -4   4   3   20.17    0.72
  -2  -4   3   26.06    0.89
  -2  -4   3   23.65    0.90
  -2  -4   3   26.76    0.89
  -2  -4   3   25.57    0.91
  -2   4   3   26.33    0.89
   2   4  -3   23.10    0.92
  -2   4   3   26.14    0.89
   0  -4   3   10.38    0.37
   0  -4   3   10.41    0.39
   0  -4   3   10.57    0.38
   0  -4  -3   11.09    0.37
   0   4   3   10.46    0.44
   0   4  -3   10.22    0.39
   2  -4   3   16.78    0.60
   2  -4   3   17.21    0.62
  -2   4  -3   16.53    0.59
   4  -4   3   13.88    0.54
  -4  -4  -3   15.17    0.54
   4   4   3   14.62    0.63
  -6  -4  -3    0.05    0.03
  -6  -4  -3    0.08    0.04
  -6   4  -3    0.06    0.03
  -8  -4  -3    0.01    0.04
  -8   4  -3    0.11    0.04
  -8   4  -3    0.08    0.03
 -10   4  -3    0.45    0.03
 -10   4  -3    0.43    0.04
 -11  -5   3    9.29    0.32
 -11  -5   3    8.51    0.32
 -11   5   3    9.01    0.32
 -11   5   3    9.19    0.32
  -9  -5   3   17.15    0.63
  -9  -5   3   17.64    0.63
  -9   5   3   18.10    0.63
  -9   5   3   18.09    0.63
  -7  -5   3   35.98    1.31
  -7  -5   3   37.41    1.31
  -7  -5   3   35.55    1.31
  -7  -5   3   35.76    1.32
  -7  -5   3   37.15    1.31
  -7   5   3   39.16    1.31
  -7   5   3   39.27    1.31
  -7   5   3   36.12    1.31
  -7   5   3   37.53    1.31
  -5  -5   3    3.63    0.15
  -5  -5   3    3.79    0.15
   5   5  -3    3.83    0.20
  -5   5   3    3.83    0.15
  -5   5   3    4.00    0.15
  -3  -5   3    6.01    0.23
  -3  -5   3    6.43    0.23
  -3  -5   3    6.27    0.23
   3   5  -3    5.58    0.27
  -3   5   3    6.54    0.23
  -3   5   3    6.41    0.23
  -1  -5   3  130.46    4.47
   1  -5  -3  124.28    4.47
  -1  -5   3  127.96    4.47
  -1  -5   3  127.50    4.48
  -1   5   3  127.98    4.46
  -1  -5  -3   19.63    0.63
   1  -5   3   18.34    0.64
   1  -5   3   17.08    0.65
  -1   5  -3   15.96    0.63
   1   5   3   18.30    0.72
   3  -5   3    1.60    0.09
  -3  -5  -3    1.52    0.08
   3  -5   3    1.64    0.08
   3   5   3    1.69    0.16
  -5  -5  -3    1.98    0.10
  -5  -5  -3    2.15    0.12
   5   5   3    2.04    0.19
  -7  -5  -3    4.53    0.21
  -7  -5  -3    4.59    0.18
  -7   5  -3    4.26    0.16
  -7   5  -3    4.44    0.18
  -9  -5  -3    0.03    0.04
  -9   5  -3    0.01    0.03
  -9   5  -3    0.02    0.02
 -10  -6   3    0.33    0.03
 -10  -6   3    0.40    0.03
 -10   6   3    0.36    0.03
 -10   6   3    0.33    0.03
  -8  -6   3    1.75    0.08
  -8  -6   3    1.70    0.07
  -8  -6   3    1.64    0.08
  -8   6   3    1.82    0.08
  -8   6   3    1.85    0.08
  -6  -6   3    2.17    0.10
  -6  -6   3    2.19    0.09
  -6  -6   3    2.11    0.10
  -6  -6   3    2.31    0.10
  -6  -6   3    2.12    0.09
  -6   6   3    2.23    0.10
  -6   6   3    2.32    0.10
  -6   6   3    2.34    0.10
  -6   6   3    2.25    0.09
  -6   6   3    2.21    0.10
  -4  -6   3    9.76    0.35
  -4  -6   3    9.65    0.35
  -4   6   3    9.61    0.35
  -4   6   3   10.11    0.35
   4   6  -3    8.80    0.39
  -2  -6   3   21.91    0.80
  -2  -6   3   22.28    0.79
  -2  -6   3   21.99    0.79
  -2  -6   3   22.51    0.79
  -2   6   3   22.67    0.79
   0  -6   3    3.46    0.16
   0  -6  -3    3.53    0.13
   0  -6   3    3.84    0.14
   2  -6   3    1.59    0.09
   2  -6   3    1.56    0.07
  -2   6  -3    1.42    0.06
   4  -6   3    6.33    0.28
  -4  -6  -3    6.62    0.27
  -4   6  -3    6.71    0.24
   4   6   3    7.12    0.26
  -6  -6  -3    9.68    0.36
  -6  -6  -3   10.41    0.38
  -6   6  -3    9.48    0.35
  -6   6  -3    8.84    0.34
  -8  -6  -3    1.21    0.10
  -8   6  -3    1.13    0.07
  -8   6  -3    1.04    0.05
 -10   6  -3    0.18    0.03
 -10   6  -3    0.22    0.02
 -10   6  -3    0.27    0.03
  -9  -7   3   26.96    0.96
  -9  -7   3   27.10    0.97
  -9   7   3   27.57    0.96
  -9   7   3   27.53    0.97
  -7  -7   3   21.74    0.84
  -7  -7   3   22.63    0.82
  -7  -7   3   23.27    0.81
  -7  -7   3   23.05    0.82
  -7   7   3   23.08    0.82
  -7   7   3   24.33    0.81
  -7   7   3   23.01    0.82
  -5  -7   3    0.04    0.02
  -5  -7   3   -0.01    0.02
  -5  -7   3   -0.03    0.02
  -5   7   3    0.06    0.02
  -5   7   3    0.02    0.02
   5   7  -3    0.01    0.04
  -3  -7   3   21.50    0.74
  -3  -7   3   20.36    0.75
  -3  -7   3   20.89    0.74
   3   7  -3   20.80    0.82
  -3   7   3   21.11    0.74
  -1  -7   3   64.76    2.29
  -1  -7   3   67.59    2.28
  -1   7   3   62.08    2.31
   1  -7   3   11.30    0.45
   1  -7   3   12.16    0.43
  -1  -7  -3   12.49    0.42
   1   7   3   11.50    0.45
   3  -7   3    0.63    0.07
   3  -7   3    0.72    0.05
  -3  -7  -3    0.76    0.06
  -3   7  -3    0.69    0.04
   3   7   3    0.76    0.06
  -5  -7  -3    2.29    0.11
  -5  -7  -3    2.37    0.12
  -5   7  -3    2.25    0.10
  -5   7  -3    2.08    0.09
  -7  -7  -3   25.79    0.92
  -7  -7  -3   26.55    0.90
  -7  -7  -3   25.00    0.88
  -7   7  -3   23.73    0.88
  -7   7  -3   25.36    0.89
  -7   7  -3   23.72    0.88
  -9   7  -3    2.17    0.08
  -9   7  -3    2.10    0.10
  -9   7  -3    1.93    0.08
 -10  -8   3    0.28    0.02
 -10  -8   3    0.21    0.02
 -10   8   3    0.21    0.02
 -10   8   3    0.22    0.02
  -8  -8   3   12.93    0.46
  -8  -8   3   12.58    0.46
  -8   8   3   12.55    0.47
  -8   8   3   13.38    0.46
  -6  -8   3   21.13    0.73
  -6  -8   3   20.80    0.73
  -6  -8   3   18.48    0.75
  -6  -8   3   21.03    0.73
  -6   8   3   21.02    0.74
  -6   8   3   20.94    0.73
  -6   8   3   20.54    0.74
  -6   8   3   19.99    0.74
  -6   8   3   21.50    0.74
  -4  -8   3    3.13    0.12
  -4  -8   3    3.05    0.12
  -4  -8   3    3.13    0.12
  -4   8   3    3.12    0.12
  -4   8   3    3.06    0.12
  -2  -8   3    6.64    0.24
  -2  -8   3    6.32    0.26
  -2   8   3    6.28    0.24
   0  -8  -3    1.16    0.06
   0  -8   3    1.27    0.08
   0  -8   3    1.28    0.07
   0   8   3    1.18    0.09
  -2  -8  -3   28.85    1.17
   2  -8   3   33.12    1.20
   2  -8   3   34.89    1.17
   2   8   3   35.10    1.20
  -4  -8  -3   19.59    0.74
   4  -8   3   20.08    0.75
  -4  -8  -3   21.07    0.76
  -4   8  -3   21.92    0.73
  -6  -8  -3    0.55    0.04
  -6  -8  -3    0.57    0.05
  -6  -8  -3    0.58    0.07
  -6   8  -3    0.51    0.04
  -6   8  -3    0.55    0.04
  -6   8  -3    0.57    0.05
  -8  -8  -3    0.26    0.04
  -8  -8  -3    0.29    0.06
  -8   8  -3    0.43    0.04
  -8   8  -3    0.32    0.03
  -8   8  -3    0.31    0.03
 -10   8  -3    1.53    0.06
  -9  -9   3    0.70    0.04
  -9  -9   3    0.70    0.05
  -9   9   3    0.67    0.05
  -9   9   3    0.78    0.04
  -7  -9   3   29.02    1.02
  -7  -9   3   28.22    1.04
  -7  -9   3   29.42    1.01
  -7  -9   3   27.53    1.01
  -7   9   3   29.43    1.02
  -7   9   3   28.40    1.02
  -7   9   3   28.98    1.01
  -5  -9   3    1.09    0.06
  -5  -9   3    1.11    0.06
  -5  -9   3    1.23    0.06
  -5  -9   3    1.17    0.06
  -5  -9   3    1.18    0.06
  -5   9   3    1.04    0.06
  -5   9   3    1.17    0.06
  -5   9   3    1.09    0.06
  -5   9   3    1.12    0.05
  -5   9   3    1.08    0.07
  -3  -9   3    0.57    0.05
  -3  -9   3    0.61    0.04
   3   9  -3    0.68    0.10
  -3   9   3    0.54    0.04
  -1  -9   3    0.64    0.07
  -1  -9   3    0.64    0.05
   1  -9   3   79.21    2.91
  -1  -9  -3   76.83    2.88
  -1  -9  -3   83.65    2.88
   1  -9   3   87.40    2.89
   1   9   3   83.33    2.92
  -3  -9  -3    0.20    0.04
   3  -9   3    0.25    0.04
  -3   9  -3    0.23    0.03
   3   9   3    0.25    0.05
  -5  -9  -3   32.48    1.15
  -5  -9  -3   33.35    1.17
  -5   9  -3   32.36    1.14
  -5   9  -3   31.63    1.14
  -5   9  -3   32.28    1.14
  -7  -9  -3    4.92    0.19
  -7  -9  -3    4.81    0.18
  -7  -9  -3    4.91    0.22
  -7   9  -3    4.53    0.19
  -7   9  -3    4.62    0.18
  -9   9  -3    1.66    0.07
  -9   9  -3    1.63    0.07
  -9   9  -3    1.57    0.08
 -10 -10   3    1.48    0.06
 -10 -10   3    1.34    0.06
 -10  10   3    1.37    0.06
  -8 -10   3    6.91    0.25
  -8 -10   3    6.21    0.27
  -8 -10   3    6.92    0.25
  -8  10   3    7.00    0.25
  -8  10   3    6.78    0.25
  -6 -10   3    4.22    0.16
  -6 -10   3    4.08    0.16
  -6 -10   3    4.11    0.16
  -6  10   3    3.91    0.15
  -6  10   3    4.07    0.17
  -6  10   3    3.98    0.16
  -4 -10   3   66.02    2.32
  -4 -10   3   65.22    2.32
  -4 -10   3   68.32    2.32
  -4 -10   3   68.01    2.32
  -4 -10   3   69.15    2.32
  -4  10   3   65.00    2.32
   4  10  -3   62.15    2.43
  -4  10   3   64.29    2.32
  -2 -10   3    1.04    0.07
  -2 -10   3    0.95    0.10
  -2 -10   3    1.07    0.07
   0 -10  -3    0.40    0.04
   0 -10  -3    0.37    0.03
   0 -10   3    0.35    0.04
   2 -10   3   13.05    0.46
  -2 -10  -3   11.73    0.45
  -2 -10  -3   12.65    0.44
  -2  10  -3   12.56    0.45
   2  10   3   12.22    0.49
  -4 -10  -3    5.11    0.22
   4 -10   3    5.09    0.21
  -4 -10  -3    5.14    0.20
  -4 -10  -3    4.96    0.19
  -4  10  -3    5.12    0.19
  -4  10  -3    5.36    0.19
  -4  10  -3    5.14    0.19
  -6 -10  -3    1.32    0.11
  -6 -10  -3    1.25    0.08
  -6  10  -3    1.23    0.06
  -8 -10  -3    0.53    0.05
  -8 -10  -3    0.50    0.07
  -8  10  -3    0.55    0.04
  -8  10  -3    0.59    0.04
  -8  10  -3    0.54    0.05
  -9 -11   3    0.02    0.02
  -9 -11   3    0.05    0.02
  -9  11   3    0.02    0.02
  -7 -11   3   23.75    0.82
  -7 -11   3   22.93    0.82
  -7 -11   3   22.70    0.85
  -7 -11   3   23.54    0.82
  -7  11   3   23.12    0.82
  -7  11   3   22.68    0.82
  -5 -11   3   48.61    1.70
  -5 -11   3   48.44    1.69
  -5 -11   3   50.84    1.70
  -5 -11   3   49.99    1.69
  -5  11   3   42.51    1.71
  -3 -11   3    2.89    0.12
  -3 -11   3    2.98    0.12
  -1 -11   3   10.24    0.36
   1 -11  -3    9.25    0.34
   1 -11  -3    8.58    0.34
  -1 -11  -3   17.37    0.63
  -1 -11  -3   17.88    0.63
  -1 -11  -3   17.33    0.63
   1 -11   3   18.63    0.65
  -1  11  -3   17.16    0.63
  -3 -11  -3    0.84    0.05
   3 -11   3    0.80    0.07
  -3 -11  -3    0.83    0.05
  -3 -11  -3    0.82    0.08
  -3  11  -3    0.78    0.05
  -3  11  -3    0.86    0.05
  -3  11  -3    0.88    0.05
  -5 -11  -3    1.28    0.08
  -5 -11  -3    1.23    0.10
  -5 -11  -3    1.19    0.06
  -5  11  -3    1.26    0.06
  -5  11  -3    1.30    0.06
  -7 -11  -3    1.02    0.07
  -7 -11  -3    1.04    0.10
  -7  11  -3    1.15    0.06
  -7  11  -3    1.10    0.06
  -9  11  -3    1.23    0.05
  -9  11  -3    1.15    0.05
  -8 -12   3    1.41    0.07
  -8 -12   3    1.41    0.06
  -8  12   3    1.36    0.07
  -6 -12   3   15.09    0.53
  -6 -12   3   14.60    0.53
  -6 -12   3   15.13    0.53
  -6  12   3   13.79    0.53
  -6  12   3   14.89    0.53
  -4 -12   3    1.07    0.07
  -4 -12   3    1.00    0.06
  -4 -12   3    1.04    0.06
  -4 -12   3    1.06    0.06
  -2 -12   3    0.05    0.03
  -2 -12   3    0.07    0.03
   2 -12  -3    0.04    0.04
  -2 -12   3    0.04    0.03
  -2 -12   3    0.21    0.04
   2 -12  -3    0.05    0.03
   0 -12   3    5.29    0.22
   0 -12  -3    5.39    0.20
   0 -12  -3    5.24    0.21
  -2 -12  -3    7.67    0.30
  -2 -12  -3    8.36    0.31
   2 -12   3    8.90    0.33
  -2 -12  -3    9.09    0.31
  -2 -12  -3    8.68    0.31
  -2 -12  -3    8.23    0.30
  -2  12  -3    8.11    0.30
  -2  12  -3    8.22    0.31
  -2  12  -3    8.25    0.31
   4 -12   3    2.46    0.13
  -4 -12  -3    2.45    0.11
  -4 -12  -3    2.69    0.12
  -4 -12  -3    2.46    0.10
  -4 -12  -3    2.62    0.14
  -4  12  -3    2.80    0.11
  -4  12  -3    2.72    0.10
  -4  12  -3    2.75    0.11
  -6 -12  -3    1.15    0.10
  -6 -12  -3    1.15    0.08
  -6 -12  -3    0.93    0.05
  -6  12  -3    1.02    0.06
  -6  12  -3    1.11    0.05
  -8 -12  -3    0.03    0.03
  -8  12  -3    0.02    0.02
  -8  12  -3    0.03    0.02
  -9 -13   3    0.53    0.03
  -9 -13   3    0.57    0.04
  -9  13   3    0.56    0.04
  -7 -13   3   -0.01    0.02
  -7 -13   3    0.02    0.02
  -7 -13   3    0.00    0.04
  -7 -13   3    0.01    0.02
  -7  13   3    0.01    0.02
  -7  13   3    0.01    0.02
  -5 -13   3    9.05    0.32
  -5 -13   3    9.09    0.33
  -5 -13   3    8.85    0.33
  -5 -13   3    8.63    0.32
  -3 -13   3    5.70    0.21
   3 -13  -3    5.49    0.23
  -3 -13   3    5.56    0.22
  -3 -13   3    5.63    0.22
  -3 -13   3    5.91    0.22
  -1 -13   3    0.05    0.04
   1 -13  -3    0.04    0.03
  -1 -13   3    0.03    0.03
   1 -13  -3    0.04    0.02
   1 -13  -3    0.07    0.03
   1 -13  -3    0.04    0.03
   1 -13  -3    0.06    0.02
  -1 -13   3    0.05    0.03
  -1 -13  -3   70.32    2.51
  -1 -13  -3   71.75    2.51
   1 -13   3   72.23    2.53
  -1 -13  -3   74.88    2.51
  -1 -13  -3   71.42    2.51
  -1 -13  -3   73.28    2.51
  -1  13  -3   66.46    2.51
   3 -13   3    0.53    0.06
  -3 -13  -3    0.54    0.04
  -3 -13  -3    0.48    0.03
  -3  13  -3    0.52    0.04
  -3  13  -3    0.55    0.04
  -3  13  -3    0.44    0.04
  -5 -13  -3   12.23    0.44
  -5 -13  -3   11.72    0.46
  -5 -13  -3   11.08    0.42
  -5 -13  -3   11.62    0.43
  -5  13  -3   12.36    0.43
  -5  13  -3   12.10    0.43
  -5  13  -3   12.27    0.43
  -7 -13  -3    0.09    0.02
  -7 -13  -3    0.09    0.03
  -7  13  -3    0.09    0.02
  -7  13  -3    0.08    0.02
  -8 -14   3    5.73    0.20
  -8 -14   3    5.77    0.20
  -8  14   3    5.06    0.22
  -6 -14   3   11.19    0.44
  -6 -14   3   11.40    0.41
  -6 -14   3   11.61    0.41
  -6 -14   3   11.14    0.41
  -6  14   3   11.28    0.41
  -4 -14   3    4.14    0.16
   4 -14  -3    3.78    0.17
  -4 -14   3    4.30    0.16
  -4 -14   3    3.95    0.15
  -4 -14   3    4.10    0.16
   2 -14  -3   20.15    0.70
  -2 -14   3   20.00    0.70
  -2 -14   3   18.85    0.71
  -2 -14   3   19.51    0.70
   2 -14  -3   18.90    0.70
   0 -14  -3    0.29    0.04
   0 -14  -3    0.28    0.03
   0 -14  -3    0.27    0.04
   0 -14  -3    0.24    0.04
   0 -14  -3    0.28    0.03
   0 -14   3    0.22    0.04
   0 -14   3    0.24    0.05
  -2 -14  -3    6.70    0.26
  -2 -14  -3    7.36    0.26
   2 -14   3    6.96    0.29
  -2 -14  -3    7.44    0.27
  -2 -14  -3    7.37    0.26
  -2  14  -3    6.86    0.27
   4 -14   3    1.07    0.09
  -4 -14  -3    1.12    0.08
  -4 -14  -3    1.14    0.06
  -4 -14  -3    1.25    0.06
  -4  14  -3    1.16    0.06
  -4  14  -3    1.10    0.07
  -4  14  -3    1.26    0.06
  -6 -14  -3    0.33    0.04
  -6 -14  -3    0.31    0.03
  -6 -14  -3    0.29    0.06
  -6 -14  -3    0.34    0.03
  -6  14  -3    0.31    0.03
  -6  14  -3    0.23    0.02
  -8 -14  -3    0.21    0.04
  -8  14  -3    0.16    0.02
  -8  14  -3    0.20    0.02
  -7 -15   3   10.42    0.37
  -7 -15   3   10.25    0.37
  -7  15   3   10.16    0.37
  -5 -15   3   14.45    0.51
  -5 -15   3   14.34    0.52
  -5 -15   3   14.39    0.52
  -5  15   3   14.37    0.52
  -3 -15   3    7.62    0.28
  -3 -15   3    7.51    0.28
   3 -15  -3    7.12    0.28
  -3 -15   3    7.12    0.27
   1 -15  -3    0.41    0.04
   1 -15  -3    0.44    0.05
  -1 -15   3    0.34    0.04
  -1 -15   3    0.38    0.05
  -1 -15   3    0.39    0.04
   1 -15  -3    0.37    0.04
  -1 -15  -3   25.36    0.89
  -1 -15  -3   24.68    0.89
   1 -15   3   24.14    0.91
  -1 -15  -3   26.29    0.89
  -1 -15  -3   26.29    0.89
  -1  15  -3   23.83    0.90
   3 -15   3    1.46    0.10
  -3 -15  -3    1.58    0.08
  -3 -15  -3    1.60    0.07
  -3  15  -3    1.55    0.08
  -3  15  -3    1.58    0.08
  -5 -15  -3   27.16    0.96
  -5 -15  -3   26.35    0.95
  -5 -15  -3   26.92    0.95
  -5  15  -3   27.28    0.95
  -7 -15  -3    0.32    0.04
  -7 -15  -3    0.31    0.02
  -7  15  -3    0.27    0.03
  -6 -16   3    4.87    0.18
  -6 -16   3    4.81    0.18
  -6 -16   3    4.68    0.18
  -6  16   3    4.84    0.18
   4 -16  -3    7.10    0.29
  -4 -16   3    7.64    0.28
  -4 -16   3    7.58    0.28
  -4 -16   3    7.67    0.28
  -2 -16   3   11.38    0.40
  -2 -16   3   10.31    0.45
   2 -16  -3   11.13    0.41
  -2 -16   3   11.10    0.40
   2 -16  -3   10.71    0.41
   0 -16  -3   29.70    1.06
   0 -16   3   28.69    1.07
   0 -16  -3   31.18    1.07
   0 -16  -3   30.30    1.06
   0 -16   3   29.97    1.08
   2 -16   3    8.78    0.37
  -2 -16  -3   10.02    0.35
  -2 -16  -3    9.64    0.35
  -2 -16  -3    9.86    0.35
  -2  16  -3    9.54    0.36
  -4 -16  -3    3.10    0.13
  -4 -16  -3    3.42    0.14
  -4 -16  -3    3.33    0.13
  -4  16  -3    3.21    0.13
  -4  16  -3    3.10    0.13
  -6 -16  -3    8.17    0.30
  -6 -16  -3    8.25    0.30
  -6 -16  -3    8.50    0.31
  -6  16  -3    8.30    0.30
  -7 -17   3    0.52    0.04
   5 -17  -3    0.18    0.04
  -5 -17   3    0.17    0.03
  -5 -17   3    0.18    0.03
  -5  17   3    0.13    0.03
  -3 -17   3   18.41    0.64
   3 -17  -3   18.21    0.65
  -3 -17   3   17.90    0.64
  -3 -17   3   16.98    0.65
   1 -17  -3    0.67    0.05
   1 -17  -3    0.61    0.05
  -1 -17   3    0.60    0.05
  -1 -17   3    0.56    0.05
  -1 -17  -3    2.89    0.11
  -1 -17  -3    2.77    0.11
  -1 -17  -3    2.85    0.12
  -1 -17  -3    2.80    0.12
   1 -17   3    2.53    0.12
  -3 -17  -3    0.44    0.03
  -3 -17  -3    0.45    0.04
  -3 -17  -3    0.43    0.05
  -3  17  -3    0.44    0.04
  -5 -17  -3    0.19    0.03
  -5 -17  -3    0.24    0.04
  -5 -17  -3    0.21    0.02
  -5  17  -3    0.20    0.03
  -6 -18   3    2.45    0.10
  -6  18   3    2.65    0.10
  -4 -18   3    1.27    0.07
  -4 -18   3    1.22    0.06
  -2 -18   3   15.24    0.55
  -2 -18   3   15.58    0.55
   2 -18  -3   14.88    0.55
   2 -18  -3   15.40    0.55
   0 -18  -3    2.13    0.10
   0 -18  -3    2.17    0.10
   0 -18   3    2.18    0.10
   0 -18  -3    2.01    0.10
  -2 -18  -3    4.61    0.17
  -2 -18  -3    4.71    0.18
   2 -18   3    4.23    0.18
  -2  18  -3    4.53    0.18
  -4 -18  -3    7.63    0.29
  -4 -18  -3    7.90    0.28
  -4 -18  -3    7.99    0.29
   5 -19  -3    0.02    0.02
  -5 -19   3    0.01    0.02
  -5  19   3    0.02    0.02
  -3 -19   3    6.16    0.23
  -3 -19   3    6.01    0.22
   3 -19  -3    6.14    0.23
   3 -19  -3    5.79    0.23
   1 -19  -3    0.08    0.03
  -1 -19   3    0.08    0.03
  -1 -19   3    0.08    0.03
   1 -19  -3    0.09    0.03
  -1 -19  -3    0.32    0.03
  -1 -19  -3    0.34    0.03
   1 -19   3    0.38    0.04
  -3 -19  -3    0.12    0.02
  -3 -19  -3    0.08    0.03
  -3 -19  -3    0.09    0.02
  -3  19  -3    0.16    0.03
  -5 -19  -3    0.03    0.02
  -4  20   3    3.96    0.15
   2 -20  -3    1.80    0.08
   2 -20  -3    1.76    0.10
  -2 -20   3    1.62    0.08
  -2 -20   3    1.73    0.07
   0 -20   3    1.26    0.07
   0 -20  -3    1.19    0.06
  -2 -20  -3    0.24    0.03
  -2 -20  -3    0.23    0.03
   2 -20   3    0.22    0.03
  -4 -20  -3    0.18    0.02
   3 -21  -3    0.55    0.04
  -1 -21   3    3.13    0.12
   1 -21   3    0.76    0.05
 -10   0   4    1.05    0.06
 -10   0   4    1.06    0.05
  -8   0   4    0.07    0.02
  -8   0   4    0.09    0.02
  -6   0   4   22.83    0.80
  -6   0   4   21.97    0.80
  -4   0   4   92.36    3.31
  -4   0   4   96.57    3.31
  -2   0   4  205.94    7.27
  -2   0   4  209.36    7.27
   0   0   4   18.56    0.65
   0   0   4   18.67    0.65
   0   0  -4   18.48    0.66
  -2   0  -4   38.80    1.39
  -4   0  -4 1000.00   35.04
  -6   0  -4   16.69    0.61
  -6   0  -4   17.49    0.63
  -6   0  -4   16.59    0.60
  -8   0  -4   10.58    0.42
  -8   0  -4   11.00    0.40
 -10   0  -4   15.54    0.56
 -11  -1   4    1.66    0.07
 -11  -1   4    1.75    0.07
 -11   1   4    1.75    0.07
 -11   1   4    1.67    0.07
  -9  -1   4    0.04    0.02
  -9  -1   4    0.03    0.02
  -9   1   4    0.03    0.02
  -9   1   4    0.09    0.02
  -7  -1   4   23.06    0.79
  -7  -1   4   21.70    0.80
  -7  -1   4   21.51    0.79
  -7  -1   4   23.00    0.80
  -7   1   4   22.18    0.80
  -7   1   4   21.65    0.79
  -7   1   4   23.19    0.80
  -7   1   4   23.04    0.79
  -5  -1   4   17.18    0.59
  -5  -1   4   15.94    0.59
  -5   1   4   16.09    0.59
  -5   1   4   16.80    0.59
  -3  -1   4    2.71    0.10
  -3  -1   4    2.60    0.10
  -3   1   4    2.64    0.10
  -3   1   4    2.70    0.10
  -1  -1   4   32.36    1.13
  -1  -1   4   32.14    1.13
  -1   1   4   32.53    1.13
  -1   1   4   31.35    1.13
  -1  -1  -4   11.96    0.40
  -1  -1  -4   10.64    0.41
  -1   1  -4   10.99    0.41
  -1   1  -4   11.47    0.40
  -3  -1  -4   11.23    0.42
  -3   1  -4   11.62    0.43
  -5  -1  -4    2.76    0.14
  -5   1  -4    2.69    0.14
  -7  -1  -4    0.08    0.03
  -7  -1  -4    0.05    0.05
  -7   1  -4    0.07    0.05
  -7   1  -4    0.05    0.03
  -7   1  -4    0.07    0.02
  -9  -1  -4    1.82    0.09
  -9   1  -4    1.80    0.09
 -10  -2   4    0.44    0.03
 -10  -2   4    0.49    0.04
 -10   2   4    0.55    0.04
 -10   2   4    0.40    0.03
  -8  -2   4    2.88    0.12
  -8  -2   4    2.97    0.12
  -8   2   4    2.95    0.12
  -8   2   4    3.11    0.12
  -6  -2   4    2.26    0.09
  -6  -2   4    2.00    0.09
  -6  -2   4    2.10    0.10
  -6  -2   4    2.07    0.09
  -6   2   4    2.02    0.09
  -6   2   4    1.96    0.09
  -6   2   4    1.98    0.09
  -4  -2   4    0.00    0.02
  -4  -2   4    0.04    0.02
  -4   2   4    0.04    0.02
  -4   2   4    0.02    0.02
  -2  -2   4   76.11    2.69
  -2  -2   4   77.79    2.69
  -2   2   4   77.87    2.69
  -2   2   4   75.55    2.69
   0  -2  -4   32.86    1.15
   0  -2   4   32.65    1.14
   0   2   4   33.00    1.14
   0   2  -4   31.80    1.15
  -4  -2  -4   42.54    1.53
  -4   2  -4   43.27    1.53
  -6  -2  -4    8.20    0.32
  -6  -2  -4    7.64    0.30
  -6   2  -4    7.44    0.29
  -6   2  -4    8.00    0.32
  -6   2  -4    8.14    0.30
  -8  -2  -4    1.86    0.10
  -8  -2  -4    1.81    0.12
  -8   2  -4    1.90    0.10
  -8   2  -4    1.96    0.08
 -10   2  -4    2.67    0.11
 -11  -3   4    1.02    0.05
 -11  -3   4    0.92    0.04
 -11   3   4    0.93    0.05
 -11   3   4    0.87    0.04
  -9  -3   4   11.98    0.42
  -9  -3   4   11.72    0.43
  -9  -3   4   11.33    0.43
  -9   3   4   11.76    0.42
  -9   3   4   12.08    0.43
  -7  -3   4   13.53    0.47
  -7  -3   4   12.07    0.46
  -7  -3   4   13.62    0.47
  -7  -3   4   12.87    0.49
  -7   3   4   12.59    0.47
  -7   3   4   13.36    0.47
  -7   3   4   13.56    0.47
  -7   3   4   12.83    0.50
  -5  -3   4    0.09    0.02
  -5  -3   4    0.18    0.03
  -5   3   4    0.14    0.02
  -5   3   4    0.17    0.02
  -3  -3   4    5.63    0.21
  -3  -3   4    5.75    0.21
  -3   3   4    5.66    0.21
  -3   3   4    5.48    0.21
  -1  -3   4   64.34    2.23
  -1  -3   4   64.56    2.23
  -1   3   4   63.00    2.30
  -1   3   4   63.93    2.23
  -1   3   4   61.99    2.23
  -1  -3  -4    6.26    0.22
  -1  -3  -4    6.30    0.22
  -1   3  -4    6.16    0.23
   3  -3   4    1.39    0.07
  -3  -3  -4    1.35    0.08
   3  -3   4    1.40    0.09
  -5  -3  -4    7.23    0.28
  -5  -3  -4    6.49    0.26
  -5   3  -4    7.20    0.28
  -5   3  -4    7.10    0.26
  -7  -3  -4    6.85    0.29
  -7  -3  -4    6.79    0.26
  -7   3  -4    6.77    0.26
  -7   3  -4    7.21    0.27
  -9  -3  -4    0.70    0.06
  -9  -3  -4    0.65    0.09
  -9   3  -4    0.70    0.06
 -10  -4   4   10.87    0.39
 -10  -4   4   10.57    0.39
 -10   4   4   10.85    0.39
 -10   4   4   11.05    0.39
  -8  -4   4    1.71    0.08
  -8  -4   4    1.72    0.08
  -8  -4   4    1.65    0.08
  -8   4   4    1.81    0.08
  -8   4   4    1.79    0.08
  -6  -4   4    0.28    0.03
  -6  -4   4    0.32    0.03
  -6  -4   4    0.32    0.03
  -6  -4   4    0.21    0.03
  -6  -4   4    0.32    0.03
  -6   4   4    0.22    0.03
  -6   4   4    0.32    0.03
  -6   4   4    0.28    0.03
  -6   4   4    0.29    0.03
  -6   4   4    0.26    0.03
  -4  -4   4    0.57    0.04
  -4  -4   4    0.56    0.04
  -4   4   4    0.58    0.04
  -4   4   4    0.56    0.04
  -2  -4   4   50.29    1.72
  -2  -4   4   49.27    1.72
  -2  -4   4   45.55    1.73
  -2   4   4   48.59    1.72
  -2   4   4   50.47    1.71
   0  -4   4   18.52    0.68
   0  -4  -4   20.52    0.68
   0   4   4   18.79    0.68
   0   4   4   19.36    0.77
   2  -4   4    8.25    0.30
   2  -4   4    8.18    0.32
  -2  -4  -4    7.55    0.30
  -2   4  -4    7.88    0.28
  -4  -4  -4   61.53    2.24
   4   4   4   65.33    2.38
  -6  -4  -4    0.10    0.05
  -6  -4  -4    0.07    0.03
  -6   4  -4    0.06    0.03
  -8  -4  -4    2.69    0.15
  -8   4  -4    2.59    0.11
  -8   4  -4    2.66    0.12
 -10   4  -4    0.39    0.03
 -11   5   4   10.11    0.37
  -9  -5   4    0.40    0.03
  -9  -5   4    0.37    0.03
  -9   5   4    0.40    0.04
  -9   5   4    0.38    0.03
  -7  -5   4   92.66    3.11
  -7  -5   4   89.39    3.11
  -7   5   4   87.68    3.11
  -7   5   4   88.42    3.11
  -7   5   4   84.96    3.11
  -5  -5   4   27.52    0.99
  -5  -5   4   28.22    0.99
  -5   5   4   27.66    0.99
  -5   5   4   28.54    0.99
  -3  -5   4    2.11    0.09
  -3  -5   4    2.09    0.09
  -3  -5   4    1.97    0.09
  -3   5   4    2.05    0.08
  -3   5   4    2.06    0.09
  -1  -5   4   41.62    1.47
  -1  -5   4   41.96    1.46
  -1  -5   4   41.07    1.49
  -1   5   4   42.22    1.47
  -1  -5  -4    6.49    0.22
   1  -5   4    6.00    0.25
  -1  -5  -4    5.91    0.22
   1  -5   4    6.17    0.23
   1   5   4    6.31    0.33
   3  -5   4    0.31    0.05
   3  -5   4    0.40    0.04
  -3  -5  -4    0.42    0.05
  -3   5  -4    0.33    0.03
   3   5   4    0.35    0.10
  -5  -5  -4    3.66    0.17
  -5  -5  -4    3.42    0.15
  -5   5  -4    3.27    0.13
   5   5   4    3.98    0.28
  -5   5  -4    3.63    0.15
  -7  -5  -4    3.13    0.16
  -7   5  -4    3.22    0.13
  -7   5  -4    2.76    0.11
  -9   5  -4    0.00    0.02
  -9   5  -4    0.05    0.03
 -10  -6   4    2.32    0.10
 -10  -6   4    2.35    0.09
 -10   6   4    2.37    0.09
 -10   6   4    2.36    0.10
  -8  -6   4   24.52    0.85
  -8  -6   4   23.26    0.85
  -8  -6   4   24.27    0.85
  -8   6   4   23.45    0.85
  -8   6   4   24.24    0.85
  -6  -6   4    0.18    0.02
  -6  -6   4    0.10    0.02
  -6  -6   4    0.11    0.03
  -6  -6   4    0.12    0.03
  -6  -6   4    0.12    0.03
  -6   6   4    0.11    0.02
  -6   6   4    0.11    0.03
  -6   6   4    0.16    0.03
  -6   6   4    0.10    0.03
  -6   6   4    0.15    0.02
  -4  -6   4    1.89    0.08
  -4  -6   4    1.94    0.08
  -4   6   4    1.81    0.08
  -4   6   4    1.81    0.08
  -2  -6   4   13.89    0.51
  -2  -6   4   14.57    0.50
  -2  -6   4   13.54    0.52
  -2  -6   4   14.13    0.50
  -2   6   4   14.07    0.50
   0  -6  -4   38.91    1.40
   0  -6   4   38.53    1.43
   0  -6   4   42.18    1.41
  -2  -6  -4    1.29    0.08
   2  -6   4    1.40    0.09
   2  -6   4    1.48    0.07
   2   6   4    1.68    0.17
  -2   6  -4    1.39    0.06
  -2   6  -4    1.37    0.06
  -4  -6  -4    0.35    0.05
   4   6   4    0.30    0.10
  -4   6  -4    0.34    0.03
  -6  -6  -4    1.59    0.11
  -6  -6  -4    1.60    0.08
  -6   6  -4    1.59    0.09
  -6   6  -4    1.37    0.07
  -8  -6  -4   12.85    0.48
  -8   6  -4   12.97    0.46
  -8   6  -4   11.58    0.44
  -9  -7   4    0.03    0.02
  -9  -7   4    0.04    0.02
  -9   7   4    0.08    0.02
  -9   7   4    0.04    0.02
  -7  -7   4   16.47    0.59
  -7  -7   4   17.16    0.58
  -7  -7   4   16.02    0.58
  -7   7   4   16.22    0.58
  -7   7   4   15.62    0.59
  -7   7   4   16.31    0.59
  -5  -7   4    8.01    0.29
  -5  -7   4    8.09    0.29
  -5  -7   4    8.18    0.29
  -5  -7   4    8.03    0.29
  -5  -7   4    7.68    0.29
  -5  -7   4    7.92    0.29
  -5   7   4    7.94    0.29
  -5   7   4    7.69    0.30
  -5   7   4    7.89    0.29
  -3  -7   4    5.19    0.20
  -3  -7   4    5.10    0.19
  -3  -7   4    5.51    0.20
  -3   7   4    4.99    0.19
  -3   7   4    5.20    0.20
  -1  -7   4   60.98    2.24
  -1  -7   4   65.16    2.22
  -1  -7  -4    6.22    0.24
   1  -7   4    6.11    0.27
  -1  -7  -4    6.86    0.23
   1  -7   4    6.76    0.25
   3  -7   4    0.74    0.06
  -3  -7  -4    0.79    0.07
  -3   7  -4    0.74    0.04
   3   7   4    0.75    0.07
  -5  -7  -4    0.65    0.05
  -5  -7  -4    0.62    0.07
  -5   7  -4    0.59    0.04
  -5   7  -4    0.76    0.05
  -5   7  -4    0.61    0.04
  -7  -7  -4    0.03    0.05
  -7  -7  -4    0.06    0.03
  -7   7  -4   -0.01    0.02
  -7   7  -4    0.03    0.03
  -7   7  -4    0.02    0.02
  -9   7  -4    8.70    0.32
  -9   7  -4    8.73    0.31
 -10  -8   4    5.97    0.21
 -10  -8   4    5.73    0.21
 -10   8   4    5.73    0.21
  -8  -8   4   15.75    0.54
  -8  -8   4   14.45    0.54
  -8  -8   4   15.47    0.55
  -8   8   4   14.80    0.54
  -8   8   4   15.85    0.54
  -8   8   4   15.25    0.55
  -6  -8   4    0.39    0.03
  -6  -8   4    0.35    0.04
  -6  -8   4    0.38    0.03
  -6  -8   4    0.41    0.04
  -6   8   4    0.35    0.04
  -6   8   4    0.37    0.04
  -6   8   4    0.40    0.03
  -4  -8   4   25.78    0.93
  -4  -8   4   26.12    0.93
  -4  -8   4   26.99    0.93
  -4   8   4   25.58    0.93
  -4   8   4   26.24    0.93
  -2  -8   4   16.19    0.64
  -2  -8   4   17.87    0.61
   2  -8  -4   17.09    0.63
  -2  -8   4   17.38    0.62
   0  -8   4    0.03    0.02
   0  -8  -4    0.05    0.02
   0  -8  -4    0.04    0.02
   0  -8   4    0.01    0.03
   0   8   4    0.05    0.04
  -2  -8  -4   15.35    0.58
   2  -8   4   16.94    0.59
  -2   8  -4   16.46    0.58
   2   8   4   16.32    0.62
   4  -8   4    5.70    0.23
  -4  -8  -4    5.60    0.24
  -4  -8  -4    5.77    0.22
  -4   8  -4    5.63    0.21
  -4   8  -4    6.04    0.22
  -4   8  -4    5.76    0.22
  -4   8  -4    6.18    0.21
  -6  -8  -4    7.06    0.30
  -6  -8  -4    7.20    0.27
  -6   8  -4    6.92    0.26
  -6   8  -4    6.93    0.25
  -6   8  -4    7.06    0.27
  -8  -8  -4    1.52    0.11
  -8   8  -4    1.66    0.07
  -8   8  -4    1.66    0.09
  -8   8  -4    1.62    0.07
  -9  -9   4    0.11    0.02
  -9  -9   4    0.12    0.02
  -9   9   4    0.09    0.02
  -7  -9   4    3.60    0.14
  -7  -9   4    3.60    0.14
  -7  -9   4    3.88    0.14
  -7  -9   4    3.22    0.16
  -7   9   4    3.42    0.14
  -7   9   4    3.67    0.15
  -5  -9   4   40.47    1.42
  -5  -9   4   42.14    1.43
  -5  -9   4   40.98    1.43
  -5  -9   4   42.41    1.42
  -5  -9   4   38.28    1.43
  -5   9   4   40.26    1.43
  -5   9   4   40.24    1.43
  -5   9   4   38.25    1.43
  -3  -9   4    6.15    0.23
  -3  -9   4    5.99    0.23
  -3  -9   4    5.97    0.23
  -3   9   4    5.89    0.23
   1  -9  -4   10.24    0.39
  -1  -9   4   11.19    0.40
  -1  -9  -4   22.46    0.76
   1  -9   4   22.62    0.78
  -1  -9  -4   21.53    0.77
  -1   9  -4   20.72    0.77
   1   9   4   21.09    0.82
  -3  -9  -4    8.92    0.40
   3  -9   4   10.13    0.37
  -3  -9  -4    9.31    0.36
  -3   9  -4    9.92    0.35
  -3   9  -4   10.61    0.36
  -3   9  -4   10.01    0.36
  -5  -9  -4   12.91    0.50
  -5  -9  -4   13.34    0.48
  -5   9  -4   12.40    0.47
  -5   9  -4   13.10    0.46
  -5   9  -4   13.48    0.47
  -7  -9  -4    3.87    0.16
  -7  -9  -4    3.55    0.18
  -7   9  -4    3.78    0.14
  -7   9  -4    3.69    0.15
  -9   9  -4    0.75    0.04
  -9   9  -4    0.68    0.04
  -9   9  -4    0.74    0.05
  -8 -10   4    7.30    0.26
  -8 -10   4    6.75    0.26
  -8 -10   4    7.19    0.26
  -8  10   4    7.20    0.26
  -6 -10   4    1.31    0.07
  -6 -10   4    1.36    0.06
  -6 -10   4    1.24    0.07
  -6 -10   4    1.20    0.06
  -6  10   4    1.25    0.07
  -6  10   4    1.24    0.08
  -4 -10   4   53.27    1.85
  -4 -10   4   50.92    1.86
  -4 -10   4   51.36    1.86
  -4 -10   4   54.63    1.86
  -4 -10   4   55.68    1.86
  -4  10   4   51.05    1.86
   2 -10  -4    0.87    0.06
  -2 -10   4    0.88    0.06
  -2 -10   4    1.01    0.07
  -2 -10   4    1.02    0.06
   0 -10   4   19.73    0.69
   0 -10  -4   18.82    0.68
   0 -10  -4   19.49    0.68
   0  10  -4   18.28    0.68
   2 -10   4    1.54    0.09
  -2 -10  -4    1.46    0.07
  -2  10  -4    1.57    0.07
  -4 -10  -4    3.95    0.15
  -4 -10  -4    3.86    0.16
  -4 -10  -4    3.86    0.18
   4 -10   4    3.83    0.18
  -4  10  -4    4.11    0.15
  -4  10  -4    4.24    0.16
  -4  10  -4    4.20    0.16
  -6 -10  -4    0.51    0.05
  -6 -10  -4    0.53    0.07
  -6  10  -4    0.44    0.04
  -6  10  -4    0.56    0.04
  -8  10  -4    0.56    0.04
  -8  10  -4    0.48    0.04
  -8  10  -4    0.62    0.04
  -9 -11   4    1.97    0.08
  -9 -11   4    1.97    0.08
  -9  11   4    1.87    0.08
  -7 -11   4   20.33    0.70
  -7 -11   4   19.13    0.73
  -7 -11   4   20.25    0.71
  -7 -11   4   20.07    0.71
  -7  11   4   19.47    0.71
  -7  11   4   19.98    0.71
  -5 -11   4   14.09    0.49
  -5 -11   4   13.43    0.49
  -5 -11   4   13.22    0.49
  -5 -11   4   13.87    0.49
  -5  11   4   13.51    0.50
  -3 -11   4    0.10    0.03
   3 -11  -4    0.10    0.04
  -3 -11   4    0.07    0.03
  -3 -11   4    0.09    0.02
  -3 -11   4    0.13    0.03
   1 -11  -4    6.36    0.25
  -1 -11   4    7.00    0.26
   1 -11  -4    6.48    0.25
  -1 -11  -4    0.63    0.04
  -1 -11  -4    0.61    0.04
  -1 -11  -4    0.54    0.05
   1 -11   4    0.61    0.06
  -1 -11  -4    0.63    0.05
  -1 -11  -4    0.55    0.04
  -1  11  -4    0.66    0.05
  -3 -11  -4    2.25    0.10
   3 -11   4    2.46    0.13
  -3 -11  -4    2.50    0.10
  -3 -11  -4    2.31    0.11
  -3  11  -4    2.52    0.10
  -3  11  -4    2.52    0.10
  -3  11  -4    2.53    0.11
  -5 -11  -4    8.94    0.34
  -5 -11  -4    8.54    0.33
  -5 -11  -4    8.79    0.36
  -5  11  -4    9.29    0.33
  -5  11  -4    9.53    0.33
  -7 -11  -4    0.35    0.06
  -7 -11  -4    0.34    0.04
  -7  11  -4    0.23    0.02
  -7  11  -4    0.31    0.03
  -8 -12   4    0.47    0.04
  -8 -12   4    0.52    0.04
  -8  12   4    0.45    0.04
  -6 -12   4   11.64    0.41
  -6 -12   4   11.16    0.42
  -6 -12   4   11.77    0.42
  -6  12   4   11.53    0.42
  -4 -12   4   18.00    0.63
  -4 -12   4   17.37    0.62
  -4 -12   4   18.10    0.63
  -4 -12   4   17.35    0.63
   4 -12  -4   16.48    0.64
  -2 -12   4   11.89    0.44
  -2 -12   4   11.48    0.42
   2 -12  -4   12.11    0.43
  -2 -12   4   11.59    0.42
   2 -12  -4   11.19    0.43
  -2 -12   4   11.34    0.42
   0 -12  -4    5.77    0.22
   0 -12  -4    5.71    0.22
   0 -12   4    5.88    0.24
   0 -12  -4    5.66    0.21
   0 -12  -4    5.83    0.22
   0 -12  -4    5.65    0.22
   0  12  -4    5.62    0.22
  -2 -12  -4    3.40    0.14
  -2 -12  -4    3.34    0.13
  -2 -12  -4    3.47    0.13
   2 -12   4    3.43    0.16
  -2  12  -4    3.42    0.13
  -2  12  -4    3.42    0.14
  -2  12  -4    3.21    0.13
   4 -12   4    3.63    0.18
  -4 -12  -4    3.95    0.15
  -4 -12  -4    3.88    0.16
  -4 -12  -4    3.72    0.15
  -4  12  -4    4.08    0.15
  -4  12  -4    4.05    0.15
  -4  12  -4    4.20    0.16
  -6 -12  -4    0.12    0.03
  -6 -12  -4    0.13    0.04
  -6 -12  -4    0.14    0.05
  -6  12  -4    0.10    0.02
  -6  12  -4    0.12    0.02
  -8  12  -4    0.11    0.02
  -8  12  -4    0.13    0.02
  -7 -13   4    0.23    0.03
  -7 -13   4    0.22    0.03
  -7 -13   4    0.17    0.05
  -7 -13   4    0.24    0.03
  -7  13   4    0.23    0.03
  -5 -13   4    0.03    0.03
  -5 -13   4    0.01    0.02
  -5 -13   4    0.03    0.02
  -5 -13   4    0.03    0.02
  -5  13   4    0.02    0.03
  -3 -13   4    5.06    0.20
  -3 -13   4    5.54    0.21
  -3 -13   4    5.47    0.20
   3 -13  -4    4.81    0.21
   1 -13  -4    7.30    0.27
   1 -13  -4    7.02    0.26
   1 -13  -4    6.75    0.26
  -1 -13   4    6.71    0.27
  -1 -13   4    7.04    0.28
   1 -13  -4    7.29    0.27
   1  13  -4    7.04    0.27
  -1 -13  -4    6.19    0.22
  -1 -13  -4    5.73    0.22
   1 -13   4    5.60    0.24
  -1 -13  -4    5.81    0.22
  -1 -13  -4    5.93    0.22
  -1  13  -4    5.61    0.22
  -3 -13  -4    9.59    0.34
  -3 -13  -4    8.95    0.35
  -3 -13  -4    9.22    0.34
   3 -13   4    9.10    0.36
  -3  13  -4    9.56    0.34
  -3  13  -4    9.30    0.33
  -5 -13  -4    2.54    0.12
  -5 -13  -4    2.43    0.10
  -5 -13  -4    2.60    0.10
  -5  13  -4    2.64    0.11
  -5  13  -4    2.59    0.10
  -7 -13  -4    0.04    0.03
  -7 -13  -4    0.06    0.02
  -7  13  -4    0.07    0.02
  -7  13  -4    0.04    0.02
  -8 -14   4    2.04    0.08
  -8 -14   4    2.05    0.08
  -6 -14   4    7.53    0.31
  -6 -14   4    7.70    0.28
  -6 -14   4    7.49    0.28
  -6 -14   4    7.60    0.28
  -6  14   4    7.71    0.29
   4 -14  -4    8.23    0.31
  -4 -14   4    8.11    0.30
  -4 -14   4    8.03    0.30
  -4 -14   4    8.25    0.30
  -2 -14   4   18.39    0.71
   2 -14  -4   20.27    0.70
  -2 -14   4   19.62    0.69
   2 -14  -4   19.08    0.70
  -2 -14   4   19.07    0.69
   0 -14  -4    0.16    0.03
   0 -14  -4    0.17    0.02
   0 -14   4    0.12    0.04
   0 -14   4    0.14    0.05
   0 -14  -4    0.17    0.03
   0 -14  -4    0.21    0.03
  -2 -14  -4   15.27    0.56
  -2 -14  -4   15.99    0.55
  -2 -14  -4   15.15    0.55
   2 -14   4   14.51    0.58
  -2  14  -4   16.31    0.56
  -4 -14  -4   12.49    0.45
  -4 -14  -4   12.18    0.46
  -4 -14  -4   12.62    0.45
  -4  14  -4   12.98    0.45
  -4  14  -4   12.34    0.45
  -4  14  -4   12.79    0.45
  -6 -14  -4    1.47    0.06
  -6 -14  -4    1.38    0.08
  -6 -14  -4    1.47    0.06
  -6  14  -4    1.63    0.07
  -6  14  -4    1.43    0.06
  -7 -15   4    0.12    0.02
  -7  15   4    0.12    0.02
   5 -15  -4    0.03    0.03
  -5 -15   4    0.06    0.02
  -5 -15   4    0.04    0.03
  -5 -15   4    0.03    0.02
  -5  15   4    0.10    0.03
   3 -15  -4   -0.03    0.03
  -3 -15   4    0.01    0.03
   3 -15  -4    0.00    0.03
  -3 -15   4    0.02    0.03
   1 -15  -4    2.33    0.10
  -1 -15   4    2.13    0.12
  -1 -15   4    2.05    0.10
   1 -15  -4    2.33    0.10
  -1 -15   4    1.98    0.10
   1 -15  -4    1.90    0.10
  -1 -15  -4   79.65    2.67
   1 -15   4   73.98    2.69
  -1 -15  -4   79.13    2.67
  -1 -15  -4   78.12    2.67
  -1 -15  -4   72.27    2.67
  -1  15  -4   73.11    2.67
  -3 -15  -4    6.83    0.27
  -3 -15  -4    7.08    0.26
  -3 -15  -4    7.11    0.25
  -3  15  -4    6.90    0.26
  -3  15  -4    6.71    0.26
  -5 -15  -4    9.18    0.34
  -5 -15  -4    9.14    0.33
  -5 -15  -4    9.02    0.33
  -5  15  -4    9.39    0.33
  -7 -15  -4   42.11    1.47
  -7  15  -4   41.62    1.47
   6 -16  -4    3.02    0.14
  -6 -16   4    2.56    0.11
  -6 -16   4    2.76    0.11
  -6  16   4    2.69    0.11
  -4 -16   4    0.97    0.06
   4 -16  -4    0.98    0.07
  -4 -16   4    0.91    0.06
  -4 -16   4    0.99    0.06
  -4  16   4    0.94    0.07
   2 -16  -4    5.70    0.22
  -2 -16   4    5.70    0.21
  -2 -16   4    5.44    0.21
   2 -16  -4    4.93    0.21
   0 -16   4    2.85    0.13
   0 -16  -4    3.14    0.13
   0 -16  -4    3.01    0.13
   0 -16  -4    2.93    0.13
  -2 -16  -4   17.20    0.63
  -2 -16  -4   18.07    0.62
  -2 -16  -4   17.04    0.62
  -2  16  -4   16.87    0.62
  -4 -16  -4   37.07    1.31
  -4 -16  -4   36.63    1.30
  -4 -16  -4   36.86    1.31
  -4  16  -4   37.85    1.31
  -4  16  -4   37.17    1.31
  -6 -16  -4    8.10    0.29
  -6 -16  -4    8.45    0.29
  -6 -16  -4    8.18    0.30
  -6  16  -4    8.16    0.30
  -5 -17   4    2.39    0.10
   5 -17  -4    2.20    0.10
  -5 -17   4    2.22    0.10
  -5  17   4    2.42    0.10
  -3 -17   4    0.77    0.05
   3 -17  -4    0.65    0.05
  -3 -17   4    0.72    0.06
   3 -17  -4    0.75    0.06
  -1 -17   4    8.21    0.32
   1 -17  -4    8.27    0.32
   1 -17  -4    8.56    0.32
  -1 -17   4    9.04    0.32
  -1 -17  -4    8.26    0.30
  -1 -17  -4    8.76    0.31
  -1 -17  -4    8.57    0.31
   1 -17   4    8.22    0.32
  -1  17  -4    8.35    0.32
  -3 -17  -4    2.31    0.11
  -3 -17  -4    2.34    0.10
  -3 -17  -4    2.34    0.10
  -3  17  -4    2.41    0.10
  -5 -17  -4    4.76    0.17
  -5 -17  -4    4.74    0.18
  -5 -17  -4    4.93    0.18
  -5  17  -4    4.60    0.18
   4 -18  -4    1.92    0.09
  -4 -18   4    1.87    0.09
  -4  18   4    2.13    0.09
   2 -18  -4    0.36    0.04
   2 -18  -4    0.28    0.04
  -2 -18   4    0.35    0.04
  -2 -18   4    0.34    0.04
   0 -18  -4    0.16    0.03
   0 -18  -4    0.12    0.03
   0 -18  -4    0.18    0.02
   0 -18   4    0.14    0.03
  -2 -18  -4    0.63    0.06
  -2 -18  -4    0.62    0.04
  -2 -18  -4    0.54    0.04
  -2  18  -4    0.60    0.05
  -4 -18  -4    4.67    0.17
  -4 -18  -4    4.69    0.17
  -4 -18  -4    4.66    0.18
  -5  19   4    2.82    0.11
   3 -19  -4    1.99    0.09
  -3 -19   4    2.13    0.08
  -3 -19   4    2.06    0.09
  -3  19   4    2.14    0.10
   1 -19  -4    0.01    0.02
  -1 -19   4    0.00    0.03
  -1 -19   4   -0.03    0.03
   1 -19  -4   -0.02    0.02
   1 -19   4    9.28    0.33
  -1 -19  -4    9.07    0.32
  -1  19  -4    8.36    0.33
  -3 -19  -4    0.10    0.02
  -3 -19  -4    0.09    0.02
   2 -20  -4    2.23    0.09
  -2 -20   4    2.30    0.09
   0 -20   4    0.38    0.03
  -2 -20  -4    3.21    0.12
   2 -20   4    3.04    0.12
 -10   0   5   -0.01    0.02
 -10   0   5    0.01    0.02
  -8   0   5    0.01    0.02
  -8   0   5    0.00    0.02
  -6   0   5   -0.02    0.02
  -6   0   5    0.01    0.02
  -6   0   5    0.02    0.02
  -6   0   5   -0.04    0.02
  -6   0   5    0.01    0.02
  -4   0   5    0.02    0.02
  -4   0   5    0.03    0.02
  -2   0   5    0.04    0.02
  -2   0   5    0.00    0.02
  -2   0  -5    0.03    0.02
  -4   0  -5   -0.02    0.03
  -6   0  -5    0.03    0.03
  -6   0  -5    0.00    0.04
  -8   0  -5    0.04    0.03
  -9  -1   5    7.04    0.25
  -9  -1   5    6.83    0.26
  -9   1   5    6.97    0.26
  -9   1   5    7.04    0.25
  -7  -1   5    0.21    0.03
  -7  -1   5    0.28    0.03
  -7  -1   5    0.24    0.03
  -7   1   5    0.21    0.03
  -7   1   5    0.23    0.03
  -7   1   5    0.25    0.03
  -5  -1   5    3.76    0.15
  -5  -1   5    3.56    0.15
  -5   1   5    3.73    0.15
  -5   1   5    3.87    0.15
  -3  -1   5    0.01    0.02
  -3  -1   5    0.01    0.02
  -3   1   5    0.03    0.02
  -3   1   5    0.05    0.02
  -1  -1   5   31.55    1.11
  -1  -1   5   32.57    1.11
  -1   1   5   30.72    1.11
  -1   1   5   31.80    1.11
  -1  -1  -5    3.96    0.14
  -1  -1  -5    3.58    0.14
  -1   1  -5    3.62    0.14
  -3  -1  -5    1.33    0.08
  -5  -1  -5    1.82    0.11
  -5  -1  -5    1.74    0.09
  -5   1  -5    1.86    0.11
  -5   1  -5    1.81    0.09
  -7  -1  -5   12.15    0.47
  -7  -1  -5   11.78    0.44
  -7   1  -5   12.32    0.44
  -9  -1  -5    0.91    0.06
  -9   1  -5    0.97    0.06
 -10  -2   5    0.70    0.04
 -10  -2   5    0.73    0.04
 -10   2   5    0.74    0.05
 -10   2   5    0.66    0.04
  -8  -2   5   20.12    0.71
  -8  -2   5   20.22    0.71
  -8   2   5   19.45    0.71
  -8   2   5   19.88    0.70
  -8   2   5   19.78    0.71
  -6  -2   5    0.14    0.03
  -6  -2   5    0.18    0.03
  -6  -2   5    0.13    0.02
  -6  -2   5    0.20    0.03
  -6  -2   5    0.17    0.03
  -6   2   5    0.17    0.03
  -6   2   5    0.20    0.03
  -6   2   5    0.17    0.03
  -6   2   5    0.14    0.02
  -6   2   5    0.13    0.03
  -4  -2   5   36.15    1.24
  -4  -2   5   34.54    1.24
  -4   2   5   34.64    1.24
  -4   2   5   34.77    1.24
  -2  -2   5   24.35    0.87
  -2  -2   5   24.42    0.86
  -2   2   5   23.91    0.86
  -2   2   5   25.11    0.86
   0  -2  -5   22.85    0.81
   0  -2   5   22.93    0.81
  -2  -2  -5   26.26    0.90
  -2  -2  -5   23.31    0.88
  -2   2  -5   25.84    0.88
  -4  -2  -5    1.16    0.08
  -4   2  -5    0.98    0.06
  -6  -2  -5   20.74    0.75
  -6  -2  -5   21.79    0.78
  -6   2  -5   20.18    0.75
  -6   2  -5   21.35    0.75
  -8  -2  -5    8.49    0.34
  -8  -2  -5    8.32    0.31
  -8   2  -5    8.49    0.32
  -9  -3   5    6.94    0.25
  -9  -3   5    6.99    0.25
  -9  -3   5    6.49    0.25
  -9   3   5    6.88    0.25
  -9   3   5    6.78    0.25
  -7  -3   5    4.69    0.18
  -7  -3   5    4.91    0.19
  -7  -3   5    4.82    0.18
  -7   3   5    4.92    0.19
  -7   3   5    4.91    0.19
  -7   3   5    4.96    0.18
  -5  -3   5    0.92    0.06
  -5  -3   5    0.94    0.05
  -5   3   5    0.96    0.05
  -5   3   5    0.95    0.06
  -3  -3   5   12.30    0.43
  -3  -3   5   12.02    0.43
  -3   3   5   11.51    0.43
  -3   3   5   11.74    0.43
  -1  -3   5   16.86    0.58
  -1  -3   5   16.46    0.58
  -1   3   5   16.38    0.68
  -1   3   5   15.98    0.58
  -1  -3  -5    0.02    0.01
  -1  -3  -5    0.00    0.01
  -1   3  -5    0.03    0.01
   3  -3   5   14.91    0.53
  -3  -3  -5   14.60    0.54
  -3   3  -5   14.40    0.52
  -5  -3  -5    1.63    0.11
  -5  -3  -5    1.37    0.08
   5   3   5    1.53    0.19
  -5   3  -5    1.35    0.06
  -5   3  -5    1.47    0.08
  -7  -3  -5    3.12    0.16
  -7  -3  -5    3.02    0.13
  -7   3  -5    3.20    0.14
  -9   3  -5   -0.01    0.03
 -10  -4   5    0.87    0.05
 -10  -4   5    0.83    0.04
 -10   4   5    0.80    0.04
 -10   4   5    0.85    0.05
  -8  -4   5   20.01    0.70
  -8  -4   5   19.50    0.70
  -8   4   5   19.04    0.70
  -8   4   5   19.92    0.70
  -8   4   5   19.82    0.70
  -6  -4   5   40.72    1.41
  -6  -4   5   39.47    1.42
  -6  -4   5   41.60    1.42
  -6  -4   5   41.10    1.42
  -6   4   5   39.84    1.42
  -6   4   5   40.58    1.42
  -6   4   5   39.90    1.42
  -6   4   5   38.08    1.41
  -4  -4   5   10.24    0.39
  -4  -4   5   11.42    0.39
  -4   4   5   10.75    0.39
  -4   4   5   10.61    0.39
  -2  -4   5   12.85    0.54
  -2  -4   5   15.06    0.51
  -2  -4   5   14.84    0.51
  -2   4   5   14.63    0.51
   0  -4  -5   11.41    0.40
   0  -4  -5   10.78    0.41
   0   4   5   11.82    0.52
   2  -4   5    5.86    0.22
  -2  -4  -5    5.16    0.22
  -2  -4  -5    5.24    0.20
  -2   4  -5    6.01    0.21
  -2   4  -5    5.59    0.20
   2   4   5    6.03    0.34
  -4  -4  -5    4.79    0.21
   4   4   5    4.92    0.33
  -4   4  -5    4.63    0.19
  -6  -4  -5    3.82    0.18
  -6   4  -5    3.67    0.15
  -6   4  -5    3.25    0.13
  -8  -4  -5    0.02    0.05
  -8   4  -5    0.05    0.03
  -9  -5   5   11.43    0.44
  -9  -5   5   12.71    0.45
  -9  -5   5   12.77    0.44
  -9   5   5   12.35    0.45
  -9   5   5   12.68    0.44
  -7  -5   5   24.85    0.86
  -7  -5   5   23.51    0.86
  -7  -5   5   25.16    0.87
  -7   5   5   24.56    0.87
  -7   5   5   24.45    0.87
  -7   5   5   23.30    0.86
  -5  -5   5   53.06    1.92
  -5  -5   5   55.85    1.92
  -5  -5   5   54.13    1.91
  -5  -5   5   56.37    1.92
  -5  -5   5   55.70    1.92
  -5   5   5   52.59    1.92
  -5   5   5   51.81    1.92
  -5   5   5   54.22    1.92
  -5   5   5   56.19    1.92
  -3  -5   5    2.59    0.10
  -3  -5   5    2.72    0.11
  -3  -5   5    2.45    0.11
  -3   5   5    2.54    0.11
  -1  -5   5    4.01    0.16
   1  -5  -5    3.85    0.16
  -1  -5   5    3.89    0.15
  -1  -5   5    3.84    0.18
  -1  -5   5    4.01    0.15
  -1   5   5    3.79    0.15
  -1  -5  -5   73.40    2.46
  -1  -5  -5   69.79    2.46
   1  -5   5   71.50    2.48
  -1   5  -5   64.64    2.47
   1   5   5   72.40    2.61
  -3  -5  -5    4.90    0.21
   3  -5   5    5.12    0.20
  -3   5  -5    4.99    0.19
   3   5   5    5.35    0.34
  -5  -5  -5    0.76    0.06
  -5  -5  -5    0.71    0.08
   5   5   5    0.73    0.18
  -5   5  -5    0.71    0.06
  -5   5  -5    0.65    0.04
  -7  -5  -5    0.06    0.05
  -7   5  -5    0.06    0.02
  -7   5  -5    0.16    0.04
  -9   5  -5    0.92    0.04
  -9   5  -5    0.97    0.06
 -10  -6   5    0.06    0.02
 -10  -6   5    0.04    0.02
 -10   6   5    0.05    0.02
  -8  -6   5    0.31    0.03
  -8  -6   5    0.35    0.03
  -8  -6   5    0.34    0.03
  -8   6   5    0.31    0.03
  -8   6   5    0.36    0.04
  -8   6   5    0.35    0.03
  -6  -6   5    3.09    0.13
  -6  -6   5    3.13    0.12
  -6  -6   5    3.27    0.13
  -6   6   5    2.95    0.13
  -6   6   5    3.29    0.14
  -4  -6   5    1.53    0.07
  -4  -6   5    1.39    0.07
  -4   6   5    1.46    0.07
  -4   6   5    1.20    0.08
   2  -6  -5    7.62    0.30
  -2  -6   5    8.34    0.31
  -2  -6   5    7.57    0.32
  -2  -6   5    8.45    0.30
  -2  -6   5    8.69    0.30
  -2   6   5    8.51    0.30
   0  -6  -5   17.01    0.61
   0  -6   5   17.75    0.62
   0  -6  -5   17.35    0.61
   0   6  -5   16.13    0.61
   2  -6   5    0.14    0.03
  -2   6  -5    0.08    0.01
   2   6   5    0.11    0.08
  -2   6  -5    0.10    0.02
  -4  -6  -5    0.03    0.04
  -4   6  -5    0.07    0.03
  -4   6  -5    0.06    0.02
  -4   6  -5    0.05    0.02
   4   6   5    0.06    0.08
  -6  -6  -5    2.70    0.13
  -6  -6  -5    2.93    0.15
  -6   6  -5    2.81    0.11
  -6   6  -5    3.07    0.13
  -6   6  -5    2.79    0.11
  -8  -6  -5    3.83    0.19
  -8   6  -5    4.08    0.15
  -8   6  -5    3.70    0.14
  -8   6  -5    3.81    0.16
  -9  -7   5    9.51    0.35
  -9  -7   5    9.78    0.35
  -9   7   5    9.90    0.35
  -7  -7   5   35.19    1.22
  -7  -7   5   32.75    1.21
  -7  -7   5   35.00    1.22
  -7  -7   5   35.66    1.21
  -7   7   5   33.09    1.22
  -7   7   5   34.51    1.22
  -5  -7   5   16.72    0.59
  -5  -7   5   16.42    0.58
  -5  -7   5   16.71    0.59
  -5  -7   5   16.47    0.59
  -5  -7   5   15.64    0.59
  -5   7   5   16.36    0.59
  -5   7   5   16.28    0.59
  -3  -7   5    0.01    0.02
  -3  -7   5   -0.01    0.02
  -3  -7   5    0.02    0.02
  -3  -7   5   -0.03    0.02
  -3   7   5   -0.01    0.02
  -1  -7   5   12.81    0.45
  -1  -7   5   12.75    0.46
   1  -7  -5   12.92    0.45
  -1   7   5   12.39    0.45
   1   7  -5   11.10    0.45
  -1  -7  -5   26.89    0.92
  -1   7  -5   25.07    0.92
  -3  -7  -5    5.39    0.24
  -3  -7  -5    5.66    0.21
   3  -7   5    5.77    0.22
  -3   7  -5    5.65    0.21
  -3   7  -5    5.70    0.21
  -3   7  -5    5.39    0.20
  -3   7  -5    5.18    0.21
  -5  -7  -5    0.32    0.06
  -5  -7  -5    0.34    0.04
  -5   7  -5    0.35    0.03
  -5   7  -5    0.39    0.04
  -5   7  -5    0.27    0.03
  -7  -7  -5    1.34    0.11
  -7   7  -5    1.50    0.08
  -7   7  -5    1.33    0.06
  -7   7  -5    1.35    0.06
  -9   7  -5   11.56    0.42
 -10  -8   5    1.31    0.06
  -8  -8   5    0.02    0.02
  -8  -8   5    0.04    0.02
  -8  -8   5    0.04    0.02
  -8   8   5    0.03    0.02
  -8   8   5    0.04    0.02
  -6  -8   5   15.37    0.55
  -6  -8   5   15.20    0.56
  -6  -8   5   15.09    0.55
  -6  -8   5   15.81    0.56
  -6   8   5   15.74    0.56
  -4  -8   5   18.13    0.66
  -4  -8   5   18.33    0.66
  -4  -8   5   18.35    0.66
  -4  -8   5   18.75    0.66
  -4  -8   5   19.11    0.66
  -4  -8   5   18.29    0.65
  -4   8   5   18.54    0.66
  -4   8   5   17.38    0.66
   2  -8  -5    2.66    0.12
  -2  -8   5    2.62    0.11
  -2  -8   5    2.67    0.12
  -2   8   5    2.69    0.11
   0  -8  -5    2.96    0.12
   0  -8   5    3.14    0.13
   0  -8  -5    3.07    0.12
   0   8  -5    2.92    0.12
   2  -8   5    0.07    0.03
  -2   8  -5    0.07    0.02
  -2   8  -5    0.06    0.02
  -2   8  -5    0.08    0.02
   4  -8   5   11.08    0.44
  -4  -8  -5   10.78    0.40
  -4  -8  -5   10.51    0.43
  -4   8  -5   11.11    0.41
  -4   8  -5   11.39    0.40
  -4   8  -5   11.84    0.40
  -4   8  -5   11.57    0.40
  -6  -8  -5    7.05    0.28
  -6  -8  -5    7.23    0.30
  -6   8  -5    7.59    0.27
  -6   8  -5    7.71    0.28
  -6   8  -5    7.29    0.27
  -8   8  -5    0.00    0.03
  -8   8  -5    0.00    0.01
  -8   8  -5   -0.01    0.02
  -9  -9   5    3.19    0.12
  -9  -9   5    3.26    0.13
  -9   9   5    3.22    0.13
  -7  -9   5    1.23    0.07
  -7  -9   5    1.33    0.06
  -7  -9   5    1.33    0.07
  -7   9   5    1.36    0.07
  -7   9   5    1.44    0.07
  -5  -9   5   21.63    0.74
  -5  -9   5   19.90    0.73
  -5  -9   5   21.26    0.73
  -5  -9   5   20.39    0.73
  -5   9   5   19.48    0.74
  -3  -9   5    2.58    0.11
  -3  -9   5    2.51    0.12
  -3  -9   5    2.57    0.11
   3  -9  -5    2.48    0.12
  -3  -9   5    2.71    0.11
  -3   9   5    2.59    0.11
   1  -9  -5    0.02    0.03
  -1  -9   5    0.01    0.03
  -1   9   5    0.04    0.02
  -1  -9  -5    0.58    0.04
  -1  -9  -5    0.64    0.04
  -1  -9  -5    0.61    0.05
   1  -9   5    0.66    0.06
  -1   9  -5    0.71    0.05
  -1   9  -5    0.61    0.05
  -1   9  -5    0.67    0.05
  -3  -9  -5   29.70    1.11
   3  -9   5   31.21    1.13
  -3   9  -5   31.69    1.11
  -3   9  -5   32.72    1.11
  -3   9  -5   31.67    1.11
  -5  -9  -5    0.17    0.04
  -5  -9  -5    0.16    0.05
  -5   9  -5    0.16    0.02
  -5   9  -5    0.16    0.03
  -5   9  -5    0.20    0.03
  -7  -9  -5    9.52    0.38
  -7   9  -5    9.85    0.36
  -7   9  -5    9.90    0.35
  -8 -10   5    2.98    0.12
  -8 -10   5    3.13    0.12
  -8 -10   5    3.03    0.12
  -8  10   5    2.81    0.13
  -8  10   5    2.90    0.11
  -6 -10   5    6.50    0.24
  -6 -10   5    6.16    0.23
  -6 -10   5    6.39    0.24
  -6 -10   5    6.20    0.23
  -6  10   5    6.31    0.24
  -4 -10   5    7.28    0.26
  -4 -10   5    6.89    0.26
   4 -10  -5    6.63    0.27
  -4 -10   5    6.95    0.26
  -4  10   5    6.75    0.27
  -2 -10   5   61.97    2.06
  -2 -10   5   56.70    2.04
   2 -10  -5   56.70    2.05
  -2 -10   5   59.74    2.05
   2 -10  -5   55.14    2.04
   2 -10  -5   58.97    2.05
  -2 -10   5   58.07    2.04
  -2  10   5   57.05    2.04
   0 -10  -5    1.54    0.08
   0 -10  -5    1.54    0.07
   0 -10  -5    1.61    0.07
   0 -10  -5    1.60    0.08
   0 -10   5    1.54    0.09
   0 -10  -5    1.74    0.08
   0  10  -5    1.46    0.08
   0  10  -5    1.47    0.08
  -2 -10  -5    1.40    0.06
  -2 -10  -5    1.53    0.07
   2 -10   5    1.46    0.09
  -2  10  -5    1.44    0.07
  -2  10  -5    1.52    0.07
  -2  10  -5    1.48    0.07
  -4 -10  -5    3.06    0.13
   4 -10   5    2.94    0.17
  -4  10  -5    3.21    0.12
  -4  10  -5    3.23    0.12
  -4  10  -5    3.34    0.13
  -6 -10  -5    0.72    0.08
  -6 -10  -5    0.85    0.06
  -6  10  -5    0.84    0.05
  -6  10  -5    0.82    0.06
  -6  10  -5    0.82    0.05
  -8  10  -5    0.26    0.02
  -8  10  -5    0.23    0.02
  -9 -11   5    3.55    0.13
  -7 -11   5    0.08    0.02
  -7 -11   5    0.13    0.02
  -7 -11   5    0.09    0.03
  -7  11   5    0.12    0.03
  -5 -11   5   29.52    1.13
  -5 -11   5   32.17    1.12
  -5 -11   5   31.50    1.12
  -5 -11   5   32.74    1.12
  -5  11   5   32.34    1.13
  -3 -11   5   43.00    1.44
  -3 -11   5   42.13    1.44
   3 -11  -5   37.20    1.45
   1 -11  -5    0.53    0.05
   1 -11  -5    0.45    0.04
   1 -11  -5    0.49    0.05
  -1 -11   5    0.59    0.06
  -1 -11   5    0.49    0.05
  -1 -11   5    0.45    0.05
   1 -11  -5    0.48    0.03
   1  11  -5    0.46    0.04
  -1 -11  -5    4.95    0.18
  -1 -11  -5    4.78    0.18
   1 -11   5    4.56    0.20
  -1 -11  -5    4.93    0.18
  -1 -11  -5    4.40    0.18
  -1  11  -5    4.62    0.18
  -1  11  -5    4.64    0.18
  -3 -11  -5    9.32    0.34
   3 -11   5    8.94    0.37
  -3 -11  -5    9.36    0.35
  -3  11  -5    9.91    0.35
  -3  11  -5    9.57    0.35
  -3  11  -5    9.61    0.34
  -5 -11  -5    0.59    0.04
  -5 -11  -5    0.54    0.05
  -5  11  -5    0.59    0.04
  -5  11  -5    0.51    0.04
  -7  11  -5    0.18    0.02
  -7  11  -5    0.20    0.02
  -8 -12   5    0.23    0.03
  -6 -12   5    3.34    0.14
  -6 -12   5    3.47    0.14
  -6 -12   5    3.29    0.13
  -6  12   5    3.45    0.14
  -4 -12   5   14.15    0.53
  -4 -12   5   15.53    0.53
  -4 -12   5   15.46    0.54
  -4  12   5   13.97    0.54
   2 -12  -5    2.40    0.11
   2 -12  -5    2.44    0.11
  -2 -12   5    2.38    0.12
  -2 -12   5    2.31    0.11
  -2 -12   5    2.19    0.11
   0 -12  -5    0.12    0.03
   0 -12  -5    0.15    0.02
   0 -12   5    0.10    0.04
   0 -12  -5    0.13    0.03
   0 -12  -5    0.13    0.03
   0  12  -5    0.16    0.03
   0  12  -5    0.13    0.03
  -2 -12  -5    2.04    0.09
  -2 -12  -5    2.23    0.09
   2 -12   5    1.96    0.12
  -2  12  -5    2.08    0.09
  -2  12  -5    1.89    0.09
  -2  12  -5    1.93    0.08
  -4 -12  -5    2.23    0.09
  -4 -12  -5    2.15    0.10
  -4  12  -5    2.33    0.09
  -4  12  -5    2.37    0.10
  -4  12  -5    2.43    0.10
  -6 -12  -5    0.62    0.05
  -6 -12  -5    0.50    0.04
  -6  12  -5    0.65    0.04
  -6  12  -5    0.59    0.04
  -7 -13   5    0.63    0.04
  -7 -13   5    0.60    0.04
  -7  13   5    0.54    0.04
   5 -13  -5    0.11    0.04
  -5 -13   5    0.11    0.03
  -5 -13   5    0.09    0.03
  -5 -13   5    0.11    0.03
  -5  13   5    0.27    0.04
   3 -13  -5    7.45    0.29
   3 -13  -5    7.52    0.29
  -3 -13   5    7.27    0.28
  -3 -13   5    7.51    0.28
  -1 -13   5    3.63    0.16
   1 -13  -5    4.08    0.16
  -1 -13   5    3.87    0.18
   1 -13  -5    3.82    0.15
   1 -13  -5    4.00    0.16
   1 -13  -5    4.43    0.16
   1  13  -5    3.93    0.16
  -1 -13  -5    0.13    0.03
   1 -13   5    0.10    0.04
  -1 -13  -5    0.15    0.02
  -1 -13  -5    0.09    0.02
  -1 -13  -5    0.11    0.03
  -1  13  -5    0.06    0.03
   3 -13   5   42.48    1.67
  -3 -13  -5   46.99    1.64
  -3 -13  -5   47.84    1.65
  -3  13  -5   46.44    1.64
  -3  13  -5   48.36    1.65
  -3  13  -5   48.46    1.65
  -5 -13  -5    0.55    0.05
  -5 -13  -5    0.59    0.04
  -5 -13  -5    0.60    0.04
  -5  13  -5    0.65    0.04
  -5  13  -5    0.64    0.04
  -7 -13  -5    3.49    0.13
  -7  13  -5    3.77    0.13
  -7  13  -5    3.39    0.13
  -6 -14   5    6.54    0.24
   6 -14  -5    6.19    0.25
  -6 -14   5    6.60    0.24
  -6  14   5    6.66    0.25
   4 -14  -5   11.87    0.44
  -4 -14   5   11.86    0.43
  -4 -14   5   12.14    0.43
  -4  14   5   11.38    0.44
  -2 -14   5    4.51    0.18
  -2 -14   5    4.54    0.18
  -2 -14   5    4.07    0.19
   2 -14  -5    4.73    0.18
   2 -14  -5    4.63    0.18
   0 -14  -5   16.38    0.60
   0 -14  -5   17.32    0.60
   0 -14  -5   16.69    0.59
   0 -14   5   16.28    0.62
   0 -14  -5   17.55    0.60
   0  14  -5   15.86    0.60
  -2 -14  -5    0.17    0.03
  -2 -14  -5    0.16    0.03
   2 -14   5    0.13    0.05
  -2  14  -5    0.14    0.03
  -2  14  -5    0.14    0.03
  -4 -14  -5    7.77    0.28
  -4 -14  -5    7.60    0.29
  -4  14  -5    7.95    0.28
  -4  14  -5    8.01    0.29
  -6 -14  -5    0.53    0.03
  -6 -14  -5    0.57    0.04
  -6  14  -5    0.58    0.04
  -7 -15   5    0.82    0.05
  -7  15   5    0.88    0.04
  -5 -15   5   10.67    0.38
   5 -15  -5   10.17    0.38
  -5 -15   5   10.15    0.37
  -5 -15   5    9.99    0.37
  -5  15   5   10.50    0.38
   3 -15  -5   16.70    0.60
   3 -15  -5   16.32    0.60
  -3 -15   5   16.47    0.60
  -3 -15   5   16.79    0.60
  -1 -15   5    6.57    0.26
   1 -15  -5    7.19    0.26
   1 -15  -5    6.87    0.26
   1 -15  -5    6.95    0.26
  -1 -15  -5    0.75    0.06
  -1 -15  -5    0.78    0.05
  -1 -15  -5    0.95    0.05
  -1  15  -5    0.79    0.06
  -3 -15  -5   12.54    0.44
  -3 -15  -5   12.16    0.44
  -3  15  -5   12.01    0.44
  -3  15  -5   12.09    0.44
  -5 -15  -5    1.28    0.06
  -5 -15  -5    1.26    0.06
  -5  15  -5    1.25    0.06
   6 -16  -5    0.01    0.02
  -6 -16   5   -0.01    0.02
  -6  16   5    0.03    0.02
  -4 -16   5    3.62    0.15
  -4 -16   5    3.85    0.14
   4 -16  -5    3.76    0.15
   4 -16  -5    3.36    0.15
  -4  16   5    3.78    0.15
  -2 -16   5    5.96    0.22
  -2 -16   5    5.78    0.22
   2 -16  -5    5.69    0.22
   2 -16  -5    5.28    0.22
   0 -16  -5    8.32    0.30
   0 -16   5    8.10    0.30
   0 -16  -5    8.10    0.30
   0 -16  -5    8.05    0.29
   0  16  -5    7.64    0.30
  -2 -16  -5   19.11    0.69
  -2 -16  -5   20.04    0.68
  -2  16  -5   18.50    0.69
  -4 -16  -5    6.61    0.24
  -4 -16  -5    6.73    0.25
  -4  16  -5    6.79    0.25
   5 -17  -5    1.26    0.07
  -5 -17   5    1.40    0.06
  -5  17   5    1.44    0.07
  -3 -17   5    0.92    0.06
   3 -17  -5    0.80    0.06
   3 -17  -5    0.80    0.06
  -3 -17   5    0.88    0.06
  -3  17   5    0.94    0.07
   1 -17  -5    9.03    0.33
  -1 -17   5    9.04    0.33
   1 -17  -5    8.90    0.33
  -1 -17  -5    2.81    0.11
  -1 -17  -5    2.79    0.11
   1 -17   5    2.44    0.13
  -1  17  -5    2.70    0.12
  -3 -17  -5    1.84    0.08
  -3 -17  -5    1.93    0.08
  -3  17  -5    2.06    0.09
  -5 -17  -5    0.46    0.03
  -4 -18   5    1.75    0.09
  -4  18   5    1.91    0.09
  -2 -18   5    0.67    0.05
   2 -18  -5    0.67    0.04
  -2 -18   5    0.57    0.05
   0 -18  -5   13.21    0.47
   0 -18   5   13.31    0.48
   0  18  -5   13.15    0.48
  -2 -18  -5    1.09    0.06
  -2 -18  -5    1.05    0.05
  -2  18  -5    1.18    0.06
  -4 -18  -5    0.98    0.05
  -4 -18  -5    1.04    0.05
   3 -19  -5    0.02    0.02
  -3 -19   5    0.04    0.02
  -3  19   5   -0.01    0.02
  -1 -19   5    2.68    0.11
   1 -19   5    0.05    0.03
  -1 -19  -5    0.02    0.02
  -3 -19  -5    0.29    0.03
   0 -20   5    1.45    0.07
 -10   0   6    2.48    0.10
  -8   0   6    2.46    0.10
  -8   0   6    2.35    0.10
  -8   0   6    2.26    0.09
  -6   0   6    0.70    0.05
  -6   0   6    0.65    0.05
  -4   0   6   32.72    1.19
  -4   0   6   34.57    1.19
  -2   0   6   43.84    1.49
   2   0  -6   39.54    1.49
  -2   0   6   43.36    1.49
   0   0  -6   80.84    2.84
  -2   0  -6    0.89    0.04
  -4   0  -6   14.47    0.53
  -4   0  -6   15.38    0.54
  -6   0  -6  231.53    8.10
  -8   0  -6    7.19    0.27
  -9  -1   6    2.41    0.10
  -9  -1   6    2.28    0.09
  -9   1   6    2.36    0.10
  -7  -1   6    0.07    0.03
  -7  -1   6    0.07    0.02
  -7  -1   6    0.04    0.03
  -7   1   6    0.06    0.03
  -7   1   6    0.06    0.03
  -7   1   6    0.06    0.03
  -5  -1   6   36.98    1.32
  -5  -1   6   37.41    1.32
  -5  -1   6   37.70    1.32
  -5  -1   6   36.84    1.32
  -5   1   6   37.54    1.32
  -5   1   6   36.26    1.32
  -5   1   6   37.70    1.32
  -3  -1   6    6.39    0.24
  -3  -1   6    6.18    0.24
  -3   1   6    6.57    0.24
  -3   1   6    6.41    0.24
   1  -1  -6    1.14    0.06
   1   1  -6    1.11    0.06
  -1  -1  -6   10.95    0.38
  -1  -1  -6   11.22    0.38
  -1  -1  -6   10.30    0.38
  -1   1  -6   10.34    0.38
  -1   1  -6   10.28    0.38
  -3  -1  -6    7.02    0.26
  -3  -1  -6    6.63    0.26
  -3   1  -6    6.84    0.25
  -3   1  -6    7.10    0.26
  -5  -1  -6    3.30    0.14
  -5   1  -6    3.46    0.14
  -5   1  -6    3.02    0.12
  -7  -1  -6    0.15    0.03
  -7   1  -6    0.11    0.03
  -9   1  -6    0.02    0.02
 -10  -2   6    0.23    0.02
 -10   2   6    0.24    0.02
  -8  -2   6    0.01    0.02
  -8  -2   6    0.05    0.02
  -8   2   6    0.00    0.02
  -8   2   6    0.02    0.02
  -6  -2   6    3.08    0.12
  -6  -2   6    3.10    0.13
  -6  -2   6    3.03    0.13
  -6   2   6    3.01    0.13
  -6   2   6    3.24    0.13
  -4  -2   6    3.82    0.15
  -4  -2   6    3.92    0.15
  -4  -2   6    3.93    0.17
  -4   2   6    3.86    0.15
  -4   2   6    3.72    0.15
  -2  -2   6    0.04    0.02
  -2  -2   6    0.02    0.02
   2  -2  -6    0.00    0.02
  -2   2   6    0.04    0.02
   2   2  -6    0.02    0.02
   0  -2  -6   37.21    1.32
   0  -2  -6   37.50    1.32
   0   2  -6   37.61    1.32
  -2  -2  -6    5.88    0.22
  -2   2  -6    6.34    0.22
  -4  -2  -6    5.92    0.22
  -4  -2  -6    6.62    0.26
  -4  -2  -6    5.98    0.23
  -4   2  -6    5.91    0.22
  -4   2  -6    6.31    0.24
  -6  -2  -6   21.79    0.81
  -6  -2  -6   21.78    0.78
  -6   2  -6   22.12    0.79
  -8  -2  -6    3.05    0.13
  -8   2  -6    3.29    0.13
  -9  -3   6    0.39    0.03
  -9  -3   6    0.46    0.04
  -9  -3   6    0.43    0.04
  -9   3   6    0.44    0.04
  -7  -3   6   17.21    0.60
  -7  -3   6   16.51    0.60
  -7  -3   6   16.69    0.60
  -7   3   6   17.14    0.60
  -7   3   6   16.49    0.61
  -5  -3   6    9.57    0.34
  -5  -3   6    8.79    0.34
  -5  -3   6    9.08    0.34
  -5   3   6    9.49    0.34
  -5   3   6    9.14    0.34
  -5   3   6    9.09    0.34
  -3  -3   6    0.17    0.02
  -3  -3   6    0.19    0.03
  -3   3   6    0.14    0.02
   1  -3  -6    2.56    0.11
  -1  -3   6    2.59    0.11
  -1   3   6    2.61    0.20
   1   3  -6    2.75    0.11
  -1  -3  -6   23.00    0.80
  -1   3  -6   22.00    0.80
  -1   3  -6   23.08    0.80
  -3  -3  -6    0.63    0.04
  -3  -3  -6    0.78    0.08
  -3  -3  -6    0.73    0.06
   3  -3   6    0.81    0.06
  -3   3  -6    0.78    0.05
  -3   3  -6    0.77    0.06
  -3   3  -6    0.71    0.04
  -5  -3  -6    1.05    0.07
  -5  -3  -6    1.17    0.10
  -5   3  -6    1.00    0.05
  -5   3  -6    1.13    0.07
  -7  -3  -6    2.80    0.12
  -7   3  -6    2.93    0.13
  -9   3  -6    2.25    0.10
 -10  -4   6    9.05    0.31
 -10   4   6    8.46    0.31
  -8  -4   6   18.49    0.66
  -8  -4   6   17.71    0.65
  -8  -4   6   18.14    0.65
  -8   4   6   18.34    0.65
  -8   4   6   18.98    0.66
  -6  -4   6    1.48    0.07
  -6  -4   6    1.59    0.08
  -6  -4   6    1.69    0.08
  -6   4   6    1.52    0.08
  -4  -4   6    0.23    0.03
  -4  -4   6    0.22    0.03
  -4  -4   6    0.20    0.03
  -4   4   6    0.22    0.03
  -4   4   6    0.19    0.04
  -2  -4   6    0.41    0.03
   2  -4  -6    0.45    0.04
  -2  -4   6    0.49    0.05
  -2  -4   6    0.50    0.04
  -2   4   6    0.48    0.04
   0  -4  -6   14.25    0.53
   0  -4  -6   15.23    0.52
   0  -4   6   14.16    0.53
   0  -4   6   14.60    0.54
   0   4   6   14.49    0.66
   0   4  -6   15.51    0.53
   2  -4   6    8.89    0.33
  -2   4  -6    8.53    0.32
   2   4   6    9.15    0.48
  -2   4  -6    8.46    0.32
  -4  -4  -6    2.52    0.13
  -4  -4  -6    2.23    0.09
  -4   4  -6    2.19    0.09
  -4   4  -6    2.25    0.09
  -4   4  -6    2.51    0.11
  -6  -4  -6   13.66    0.54
  -6   4  -6   14.35    0.51
  -8   4  -6    0.13    0.03
  -8   4  -6    0.13    0.03
  -9  -5   6   13.43    0.46
  -9  -5   6   12.75    0.46
  -9  -5   6   12.77    0.46
  -9   5   6   12.87    0.47
  -7  -5   6    0.11    0.03
  -7  -5   6    0.08    0.02
  -7  -5   6    0.09    0.02
  -7   5   6    0.10    0.03
  -7   5   6    0.05    0.03
  -5  -5   6   95.50    3.34
  -5  -5   6   94.13    3.33
  -5   5   6   95.45    3.34
  -3  -5   6   27.56    0.96
  -3  -5   6   26.97    0.96
  -3  -5   6   26.73    0.97
  -3   5   6   26.91    0.96
   1  -5  -6    1.89    0.09
  -1  -5   6    1.94    0.09
  -1  -5   6    2.03    0.10
   1   5  -6    1.97    0.09
  -1  -5  -6   23.15    0.80
   1  -5   6   22.74    0.82
   1   5   6   22.32    0.97
  -1   5  -6   22.63    0.81
  -3  -5  -6    2.45    0.14
   3  -5   6    2.67    0.12
  -3  -5  -6    2.44    0.11
  -3   5  -6    2.75    0.11
   3   5   6    2.65    0.25
  -3   5  -6    2.74    0.10
  -3   5  -6    2.65    0.10
  -3   5  -6    2.75    0.12
  -5  -5  -6    0.64    0.07
  -5   5  -6    0.62    0.04
  -5   5  -6    0.60    0.04
  -5   5  -6    0.61    0.05
  -7  -5  -6    1.35    0.10
  -7   5  -6    1.30    0.06
  -7   5  -6    1.44    0.08
  -7   5  -6    1.26    0.06
  -8  -6   6    2.65    0.11
  -8  -6   6    2.86    0.11
  -8  -6   6    2.66    0.11
  -8   6   6    2.77    0.11
  -8   6   6    2.65    0.11
  -6  -6   6   13.57    0.46
  -6  -6   6   12.56    0.46
  -6  -6   6   11.63    0.47
  -6   6   6   13.19    0.47
   4  -6  -6    0.11    0.03
  -4  -6   6    0.08    0.02
  -4  -6   6    0.16    0.04
  -4  -6   6    0.10    0.03
  -4   6   6    0.17    0.03
  -4   6   6    0.14    0.03
   2  -6  -6    2.15    0.10
   2  -6  -6    2.47    0.13
  -2  -6   6    2.24    0.10
  -2  -6   6    2.32    0.11
   0  -6   6    2.51    0.12
   0  -6  -6    2.77    0.11
   0  -6  -6    2.59    0.10
   0  -6  -6    2.48    0.11
   0  -6   6    2.54    0.11
   0   6  -6    2.62    0.11
  -2  -6  -6   11.39    0.44
  -2  -6  -6   11.91    0.44
   2  -6   6   12.83    0.46
  -2   6  -6   13.23    0.45
  -2   6  -6   11.63    0.44
  -2   6  -6   12.82    0.44
  -2   6  -6   12.33    0.45
  -2   6  -6   12.98    0.45
  -4  -6  -6    0.16    0.02
  -4  -6  -6    0.12    0.05
  -4   6  -6    0.15    0.03
  -4   6  -6    0.16    0.02
  -4   6  -6    0.12    0.02
  -6  -6  -6    0.19    0.06
  -6   6  -6    0.20    0.02
  -6   6  -6    0.16    0.04
  -6   6  -6    0.14    0.02
  -8   6  -6    2.73    0.12
  -8   6  -6    2.84    0.11
  -9  -7   6   11.66    0.41
  -9   7   6   11.29    0.41
  -7  -7   6    1.46    0.07
  -7  -7   6    1.52    0.07
  -7  -7   6    1.65    0.08
  -7  -7   6    1.72    0.08
  -7   7   6    1.60    0.08
  -5  -7   6   17.50    0.68
  -5  -7   6   19.16    0.68
  -5  -7   6   19.84    0.68
  -5   7   6   19.09    0.68
   3  -7  -6    1.85    0.09
   3  -7  -6    1.88    0.09
  -3  -7   6    1.86    0.10
  -3  -7   6    1.88    0.09
  -3  -7   6    1.95    0.09
  -3  -7   6    1.89    0.09
  -3  -7   6    1.84    0.08
  -3   7   6    1.99    0.09
  -1  -7   6    1.03    0.06
   1  -7  -6    1.09    0.06
   1  -7  -6    0.98    0.06
   1  -7  -6    1.00    0.05
  -1  -7   6    1.10    0.07
   1  -7  -6    1.05    0.06
   1   7  -6    1.11    0.06
   1   7  -6    1.04    0.06
  -1  -7  -6   17.45    0.59
  -1  -7  -6   15.04    0.59
  -1  -7  -6   17.05    0.59
  -1  -7  -6   16.09    0.59
   1  -7   6   17.06    0.61
  -1   7  -6   16.40    0.59
  -1   7  -6   16.70    0.59
  -1   7  -6   16.82    0.60
  -1   7  -6   17.03    0.59
  -3  -7  -6    2.20    0.10
   3  -7   6    2.22    0.12
  -3   7  -6    2.45    0.10
  -3   7  -6    2.34    0.11
  -3   7  -6    2.40    0.10
  -3   7  -6    2.40    0.09
  -5  -7  -6    0.05    0.05
  -5   7  -6    0.06    0.02
  -5   7  -6    0.05    0.02
  -5   7  -6    0.11    0.03
  -7   7  -6    0.66    0.04
  -7   7  -6    0.68    0.06
  -7   7  -6    0.67    0.04
  -8  -8   6    5.42    0.21
  -8  -8   6    5.55    0.21
  -8   8   6    5.62    0.20
  -6  -8   6   25.97    0.94
  -6  -8   6   26.55    0.94
  -6  -8   6   26.27    0.93
  -6   8   6   26.79    0.94
  -4  -8   6    0.85    0.06
  -4  -8   6    0.84    0.06
   4  -8  -6    0.81    0.07
  -4   8   6    0.75    0.06
   2  -8  -6   17.19    0.60
  -2  -8   6   15.90    0.59
  -2  -8   6   16.93    0.60
  -2  -8   6   16.06    0.59
   2  -8  -6   16.05    0.59
   2  -8  -6   16.73    0.60
   2   8  -6   16.35    0.60
   0  -8   6   12.79    0.47
   0  -8  -6   12.80    0.45
   0  -8   6   11.81    0.46
   0  -8  -6   13.56    0.46
   0  -8  -6   12.80    0.46
   0  -8  -6   12.22    0.45
   0   8  -6   12.43    0.45
   0   8  -6   12.83    0.46
   0   8  -6   12.64    0.46
   0   8  -6   11.94    0.45
  -2  -8  -6    0.36    0.03
  -2  -8  -6    0.32    0.03
   2  -8   6    0.27    0.04
  -2   8  -6    0.34    0.03
  -2   8  -6    0.35    0.03
  -2   8  -6    0.35    0.04
  -2   8  -6    0.36    0.03
  -4  -8  -6    2.92    0.12
  -4   8  -6    2.74    0.12
  -4   8  -6    2.91    0.12
  -4   8  -6    2.94    0.11
  -6  -8  -6    0.24    0.06
  -6   8  -6    0.22    0.04
  -6   8  -6    0.23    0.03
  -6   8  -6    0.23    0.03
  -8   8  -6    1.29    0.05
  -8   8  -6    1.30    0.06
  -9  -9   6    1.19    0.06
  -7  -9   6    0.43    0.04
  -7  -9   6    0.39    0.04
  -7   9   6    0.38    0.04
   5  -9  -6    5.59    0.24
  -5  -9   6    5.84    0.23
  -5  -9   6    6.41    0.23
  -5  -9   6    6.17    0.23
  -5   9   6    6.24    0.24
   3  -9  -6   18.54    0.67
   3  -9  -6   19.28    0.67
  -3  -9   6   17.86    0.67
  -3  -9   6   18.77    0.67
   1  -9  -6    5.12    0.19
   1  -9  -6    5.72    0.21
   1  -9  -6    5.17    0.20
  -1  -9   6    5.14    0.21
   1  -9  -6    5.28    0.20
   1   9  -6    5.16    0.20
   1   9  -6    5.10    0.20
  -1  -9  -6    2.81    0.11
   1  -9   6    2.65    0.13
  -1  -9  -6    2.44    0.12
  -1  -9  -6    2.86    0.12
  -1  -9  -6    2.83    0.11
  -1   9  -6    2.76    0.12
  -1   9  -6    2.87    0.12
  -1   9  -6    2.76    0.11
  -1   9  -6    2.99    0.11
  -3  -9  -6    9.14    0.34
   3  -9   6    8.91    0.36
  -3  -9  -6    9.09    0.34
  -3   9  -6    9.76    0.34
  -3   9  -6   10.16    0.34
  -3   9  -6    9.76    0.34
  -3   9  -6    9.06    0.35
  -5  -9  -6    1.14    0.06
  -5   9  -6    1.26    0.06
  -5   9  -6    1.10    0.07
  -5   9  -6    1.15    0.06
  -7   9  -6    3.66    0.15
  -7   9  -6    3.67    0.14
  -7   9  -6    3.77    0.14
  -8 -10   6    1.95    0.08
  -8 -10   6    1.97    0.08
  -8  10   6    1.76    0.07
  -6 -10   6    8.33    0.31
  -6 -10   6    8.41    0.30
  -6 -10   6    8.51    0.31
  -6  10   6    8.19    0.31
  -4 -10   6    1.28    0.07
   4 -10  -6    1.36    0.08
  -4 -10   6    1.29    0.07
  -4  10   6    1.16    0.08
  -2 -10   6   49.56    1.81
   2 -10  -6   51.72    1.80
  -2 -10   6   48.84    1.80
   2 -10  -6   51.25    1.80
   2 -10  -6   53.07    1.80
   2  10  -6   51.51    1.80
   0 -10   6    0.41    0.05
   0 -10  -6    0.41    0.04
   0 -10  -6    0.38    0.04
   0 -10  -6    0.48    0.04
   0 -10  -6    0.45    0.03
   0  10  -6    0.40    0.04
   0  10  -6    0.41    0.04
   2 -10   6    7.07    0.29
  -2 -10  -6    7.20    0.27
  -2 -10  -6    7.60    0.27
  -2  10  -6    7.47    0.27
  -2  10  -6    7.22    0.27
  -2  10  -6    7.86    0.28
  -4 -10  -6    1.44    0.07
  -4 -10  -6    1.49    0.07
  -4  10  -6    1.51    0.07
  -4  10  -6    1.58    0.07
  -6  10  -6    2.45    0.10
  -6  10  -6    2.24    0.10
  -6  10  -6    2.39    0.09
  -7 -11   6    2.94    0.12
  -7 -11   6    3.02    0.12
  -7  11   6    3.05    0.12
  -5 -11   6   17.68    0.62
  -5 -11   6   16.83    0.62
  -5  11   6   17.00    0.62
  -3 -11   6   14.36    0.53
   3 -11  -6   14.29    0.54
  -3 -11   6   15.24    0.53
   3 -11  -6   14.81    0.54
  -1 -11   6    0.06    0.04
   1 -11  -6    0.05    0.02
   1 -11  -6    0.11    0.03
   1 -11  -6    0.12    0.03
   1 -11  -6    0.10    0.03
   1  11  -6    0.07    0.03
   1  11  -6    0.09    0.03
  -1 -11  -6    3.55    0.15
  -1 -11  -6    3.57    0.14
   1 -11   6    3.41    0.17
  -1 -11  -6    3.68    0.14
  -1  11  -6    3.82    0.15
  -1  11  -6    3.58    0.14
  -3 -11  -6    0.15    0.02
   3 -11   6    0.25    0.05
  -3 -11  -6    0.13    0.03
  -3  11  -6    0.19    0.03
  -3  11  -6    0.21    0.03
  -3  11  -6    0.21    0.03
  -5 -11  -6    2.90    0.12
  -5 -11  -6    2.97    0.12
  -5  11  -6    3.09    0.12
  -5  11  -6    3.14    0.12
  -7  11  -6    5.40    0.20
  -8 -12   6   19.57    0.69
  -6 -12   6    0.17    0.03
  -6 -12   6    0.14    0.02
  -6 -12   6    0.17    0.03
   6 -12  -6    0.14    0.03
  -6  12   6    0.16    0.03
  -4 -12   6   12.67    0.45
  -4 -12   6   12.69    0.45
   4 -12  -6   12.33    0.46
  -4  12   6   11.63    0.46
   2 -12  -6   10.62    0.38
   2 -12  -6   10.40    0.38
  -2 -12   6   10.24    0.38
  -2 -12   6   10.05    0.39
   2  12  -6   10.18    0.38
   0 -12  -6    8.43    0.30
   0 -12   6    8.14    0.33
   0 -12  -6    7.99    0.30
   0 -12  -6    8.39    0.31
   0 -12  -6    8.57    0.31
   0  12  -6    8.25    0.31
  -2 -12  -6    4.67    0.17
  -2 -12  -6    4.42    0.17
   2 -12   6    4.06    0.19
  -2  12  -6    4.33    0.17
  -2  12  -6    4.21    0.17
  -4 -12  -6    2.22    0.09
  -4 -12  -6    2.22    0.09
  -4  12  -6    2.25    0.09
  -4  12  -6    2.30    0.10
  -6 -12  -6    2.24    0.09
  -6  12  -6    2.29    0.09
  -6  12  -6    2.37    0.09
  -7 -13   6    0.59    0.04
  -7 -13   6    0.56    0.05
  -7  13   6    0.56    0.04
   5 -13  -6    0.79    0.06
  -5 -13   6    0.74    0.06
  -5 -13   6    0.71    0.05
  -5  13   6    0.80    0.06
   3 -13  -6    0.62    0.05
  -3 -13   6    0.47    0.05
  -3 -13   6    0.38    0.04
   3 -13  -6    0.41    0.05
  -1 -13   6    1.00    0.07
   1 -13  -6    1.06    0.07
   1 -13  -6    1.13    0.07
   1 -13  -6    1.24    0.07
  -1 -13   6    1.09    0.09
  -1 -13  -6    5.48    0.20
  -1 -13  -6    5.38    0.21
  -1  13  -6    5.30    0.21
  -3 -13  -6    7.42    0.28
  -3 -13  -6    7.63    0.27
  -3  13  -6    7.41    0.28
  -3  13  -6    7.75    0.28
  -5 -13  -6    2.31    0.09
  -5 -13  -6    2.16    0.09
  -5  13  -6    2.42    0.09
  -5  13  -6    2.27    0.09
   6 -14  -6    1.16    0.07
  -6 -14   6    1.25    0.06
  -6  14   6    1.23    0.06
   4 -14  -6   10.53    0.38
   4 -14  -6    9.63    0.38
  -4 -14   6   10.18    0.38
  -4 -14   6   10.68    0.38
  -4  14   6   10.67    0.39
   2 -14  -6   11.19    0.40
  -2 -14   6   10.85    0.40
   2 -14  -6   10.92    0.40
   0 -14  -6   13.91    0.52
   0 -14  -6   14.92    0.53
   0 -14  -6   15.37    0.53
   0 -14  -6   14.78    0.53
   0  14  -6   14.85    0.53
  -2 -14  -6    0.05    0.02
  -2 -14  -6    0.03    0.02
  -2  14  -6    0.03    0.03
  -2  14  -6   -0.02    0.02
  -4 -14  -6   11.02    0.38
  -4 -14  -6   10.56    0.38
  -4  14  -6   10.49    0.38
  -6  14  -6   11.75    0.42
  -5 -15   6    0.88    0.04
   5 -15  -6    0.80    0.06
  -5 -15   6    0.87    0.05
  -5  15   6    0.85    0.06
   3 -15  -6    0.20    0.03
   3 -15  -6    0.25    0.03
  -3 -15   6    0.30    0.04
  -3 -15   6    0.27    0.03
  -1 -15   6    1.57    0.08
   1 -15  -6    1.70    0.08
   1 -15  -6    1.52    0.08
   1 -15  -6    1.62    0.07
  -1 -15  -6    2.45    0.10
  -1 -15  -6    2.34    0.10
  -1  15  -6    2.22    0.10
  -3 -15  -6   35.19    1.23
  -3 -15  -6   35.40    1.23
  -3  15  -6   34.85    1.23
  -3  15  -6   34.70    1.23
  -5 -15  -6    1.79    0.08
  -5 -15  -6    2.00    0.08
  -5  15  -6    2.02    0.08
  -4 -16   6    1.32    0.06
  -4 -16   6    1.28    0.07
   4 -16  -6    1.30    0.07
  -4  16   6    1.40    0.07
   2 -16  -6    0.74    0.06
  -2 -16   6    0.79    0.06
   2 -16  -6    0.76    0.05
   0 -16   6    4.03    0.17
   0 -16  -6    4.26    0.16
   0  16  -6    4.36    0.17
  -2 -16  -6    0.16    0.03
  -2 -16  -6    0.19    0.02
  -2  16  -6    0.17    0.03
  -4 -16  -6   10.61    0.37
  -4 -16  -6   10.83    0.37
  -4  16  -6    9.91    0.37
   5 -17  -6    1.99    0.08
  -5  17   6    1.89    0.09
   3 -17  -6    0.66    0.05
  -3 -17   6    0.79    0.05
  -3 -17   6    0.68    0.05
  -1 -17   6    1.08    0.06
   1 -17  -6    1.10    0.05
  -1 -17  -6    6.37    0.24
  -1  17  -6    6.43    0.24
  -3 -17  -6    6.86    0.25
  -3 -17  -6    7.02    0.25
  -2 -18   6    2.28    0.09
   0 -18   6    0.09    0.03
   0 -18  -6    0.09    0.02
  -2 -18  -6    0.03    0.02
  -1 -19   6    2.52    0.11
  -8   0   7    0.02    0.02
  -8   0   7    0.01    0.02
  -6   0   7    0.02    0.03
  -4   0   7   -0.02    0.03
   4   0  -7    0.01    0.03
  -4   0   7   -0.01    0.02
   2   0  -7    0.02    0.03
   2   0  -7    0.01    0.02
   2   0  -7    0.01    0.02
   0   0  -7    0.02    0.02
   0   0  -7   -0.01    0.02
   0   0  -7   -0.01    0.02
   0   0  -7    0.00    0.02
   0   0  -7    0.01    0.02
  -2   0  -7    0.01    0.02
  -2   0  -7    0.03    0.02
  -2   0  -7    0.00    0.02
  -2   0  -7   -0.01    0.02
  -2   0  -7   -0.05    0.03
  -4   0  -7   -0.02    0.03
  -4   0  -7    0.02    0.02
  -4   0  -7    0.00    0.02
  -6   0  -7    0.02    0.03
  -8   0  -7    0.02    0.02
  -9  -1   7    4.44    0.17
  -9  -1   7    4.50    0.17
  -9   1   7    4.29    0.17
  -7  -1   7    6.83    0.26
  -7  -1   7    6.84    0.26
  -7   1   7    7.01    0.26
  -5  -1   7    0.36    0.04
  -5   1   7    0.33    0.04
   3  -1  -7    7.74    0.29
   3  -1  -7    6.98    0.28
   3   1  -7    7.43    0.28
   1  -1  -7    0.24    0.02
   1  -1  -7    0.26    0.03
   1  -1  -7    0.31    0.03
   1  -1  -7    0.27    0.03
   1  -1  -7    0.31    0.03
   1   1  -7    0.23    0.03
   1   1  -7    0.23    0.03
   1   1  -7    0.30    0.03
   1   1  -7    0.27    0.02
  -1  -1  -7    9.51    0.37
  -1  -1  -7   10.79    0.37
  -1  -1  -7   10.57    0.37
  -1  -1  -7   10.16    0.37
  -1   1  -7    9.57    0.37
  -1   1  -7   10.56    0.37
  -1   1  -7   10.23    0.37
  -1   1  -7   10.60    0.37
  -3  -1  -7    1.59    0.07
  -3  -1  -7    1.70    0.07
   3  -1   7    1.68    0.10
  -3  -1  -7    1.66    0.07
  -3  -1  -7    1.61    0.09
  -3   1  -7    1.74    0.09
  -3   1  -7    1.66    0.07
  -3   1  -7    1.70    0.08
  -5  -1  -7    1.73    0.07
  -5  -1  -7    1.77    0.09
  -5   1  -7    1.76    0.08
  -5   1  -7    1.74    0.09
  -7  -1  -7    1.20    0.07
  -7   1  -7    1.17    0.07
  -8  -2   7    2.27    0.10
  -8   2   7    2.25    0.09
  -8   2   7    2.48    0.10
  -6  -2   7   22.72    0.82
  -6   2   7   23.05    0.82
  -4  -2   7    0.14    0.03
  -4  -2   7    0.12    0.03
   4  -2  -7    0.13    0.03
   4   2  -7    0.12    0.03
  -4   2   7    0.10    0.03
  -4   2   7    0.13    0.03
   2  -2  -7   12.21    0.44
   2  -2  -7   12.70    0.44
   2  -2  -7   11.58    0.44
   2  -2  -7   11.95    0.44
   2   2  -7   12.06    0.44
   2   2  -7   12.36    0.44
   0  -2  -7   13.03    0.46
   0  -2  -7   12.61    0.46
   0  -2  -7   14.03    0.46
   0  -2  -7   12.27    0.46
   0  -2  -7   12.41    0.46
   0   2  -7   13.59    0.46
   0   2  -7   12.81    0.46
   0   2   7   11.52    0.60
   0   2  -7   12.83    0.45
   0   2  -7   12.40    0.46
  -2  -2  -7    9.43    0.36
   2  -2   7    9.85    0.37
  -2  -2  -7    9.48    0.35
  -2  -2  -7   10.15    0.35
  -2   2  -7    9.58    0.35
  -2   2  -7    9.78    0.35
  -2   2  -7   10.06    0.36
  -2   2  -7    9.48    0.35
  -4  -2  -7    4.55    0.18
  -4  -2  -7    4.65    0.18
  -4  -2  -7    4.81    0.19
  -4   2  -7    4.78    0.18
  -4   2  -7    5.13    0.19
  -4   2  -7    4.54    0.17
  -6  -2  -7    1.07    0.07
  -6   2  -7    1.15    0.05
  -6   2  -7    1.11    0.07
  -6   2  -7    1.07    0.05
  -6   2  -7    1.06    0.05
  -8   2  -7    8.49    0.31
  -9  -3   7    0.81    0.05
  -9  -3   7    0.80    0.04
  -9   3   7    0.79    0.05
  -7  -3   7    7.97    0.30
  -7  -3   7    7.86    0.30
  -7   3   7    8.52    0.30
  -5  -3   7    3.59    0.15
  -5   3   7    3.68    0.15
   3  -3  -7    5.55    0.22
  -3  -3   7    5.70    0.23
  -3  -3   7    5.78    0.22
  -3  -3   7    5.47    0.23
   3  -3  -7    5.78    0.22
   3   3  -7    5.78    0.22
   1  -3  -7    6.59    0.25
   1  -3  -7    7.03    0.26
   1  -3  -7    6.76    0.25
   1  -3  -7    7.04    0.26
   1   3  -7    6.61    0.25
   1   3  -7    6.49    0.25
   1   3  -7    6.91    0.26
   1   3  -7    6.64    0.25
   1   3  -7    6.94    0.26
  -1  -3  -7    2.11    0.09
  -1  -3  -7    2.22    0.09
   1  -3   7    2.26    0.11
  -1  -3  -7    2.14    0.09
  -1  -3  -7    2.13    0.09
  -1   3  -7    2.15    0.09
  -1   3  -7    2.31    0.09
  -1   3  -7    2.05    0.09
  -1   3  -7    2.18    0.09
   1   3   7    2.07    0.21
  -3  -3  -7    0.06    0.03
  -3  -3  -7    0.09    0.02
  -3  -3  -7    0.03    0.02
   3  -3   7    0.05    0.03
  -3   3  -7    0.05    0.02
  -3   3  -7    0.10    0.02
  -3   3  -7    0.04    0.03
  -5  -3  -7    3.84    0.14
  -5  -3  -7    3.54    0.15
  -5   3  -7    3.77    0.16
  -5   3  -7    3.62    0.14
  -5   3  -7    3.63    0.14
  -7   3  -7    0.65    0.05
  -7   3  -7    0.65    0.04
  -8  -4   7    0.31    0.03
  -8  -4   7    0.33    0.03
  -8   4   7    0.37    0.03
  -6  -4   7   18.07    0.64
  -6   4   7   17.73    0.65
   4  -4  -7   30.06    1.07
  -4  -4   7   29.55    1.07
  -4   4   7   30.49    1.07
   2  -4  -7    8.39    0.31
  -2  -4   7    8.09    0.31
   2  -4  -7    8.38    0.32
   2  -4  -7    8.87    0.32
  -2  -4   7    8.66    0.33
   2   4  -7    8.69    0.32
   2   4  -7    8.31    0.32
   0  -4  -7    3.91    0.15
   0  -4  -7    3.74    0.16
   0  -4   7    3.87    0.17
   0  -4  -7    4.08    0.15
   0  -4  -7    4.13    0.16
   0   4  -7    4.03    0.15
   0   4  -7    4.02    0.16
   0   4  -7    4.00    0.15
   0   4  -7    4.17    0.16
   0   4  -7    3.98    0.15
   0   4   7    3.73    0.29
  -2  -4  -7    2.42    0.10
  -2  -4  -7    2.58    0.12
  -2  -4  -7    2.54    0.10
   2  -4   7    2.42    0.12
  -2   4  -7    2.58    0.12
  -2   4  -7    2.60    0.10
  -2   4  -7    2.52    0.10
  -2   4  -7    2.61    0.11
  -4  -4  -7    1.95    0.08
  -4   4  -7    2.07    0.08
  -4   4  -7    1.91    0.08
  -4   4  -7    1.87    0.08
  -4   4  -7    1.95    0.10
  -6   4  -7    1.95    0.09
  -6   4  -7    1.83    0.08
  -8   4  -7    0.69    0.05
  -9  -5   7    0.26    0.03
  -7  -5   7    9.07    0.32
  -7  -5   7    8.55    0.32
  -7  -5   7    8.66    0.32
  -7   5   7    8.84    0.32
  -5  -5   7   22.29    0.77
   5  -5  -7   20.79    0.78
  -5   5   7   21.45    0.77
  -3  -5   7   49.37    1.72
  -3  -5   7   47.22    1.72
   3  -5  -7   50.36    1.72
   3   5  -7   47.50    1.72
  -1  -5   7    1.06    0.06
   1  -5  -7    1.10    0.06
   1  -5  -7    1.11    0.06
   1  -5  -7    1.16    0.07
  -1  -5   7    1.08    0.07
   1  -5  -7    1.13    0.05
   1   5  -7    1.09    0.07
   1   5  -7    1.05    0.07
   1   5  -7    1.07    0.06
  -1  -5  -7    1.30    0.07
  -1  -5  -7    1.33    0.06
   1  -5   7    1.30    0.08
  -1  -5  -7    1.32    0.06
  -1   5  -7    1.29    0.06
  -1   5  -7    1.32    0.07
  -1   5  -7    1.16    0.06
  -1   5  -7    1.24    0.06
  -3  -5  -7   25.66    0.94
  -3  -5  -7   26.18    0.94
   3  -5   7   24.94    0.96
  -3   5  -7   27.22    0.94
  -3   5  -7   27.11    0.95
  -3   5  -7   27.11    0.94
  -3   5  -7   27.39    0.94
  -5   5  -7    0.85    0.05
  -5   5  -7    0.89    0.05
  -5   5  -7    0.93    0.07
  -7   5  -7    0.12    0.02
  -7   5  -7    0.13    0.02
  -7   5  -7    0.13    0.03
  -8  -6   7    0.11    0.02
  -8  -6   7    0.11    0.02
  -8   6   7    0.13    0.02
  -6  -6   7    0.39    0.04
  -6  -6   7    0.43    0.04
  -6   6   7    0.45    0.04
   4  -6  -7    2.03    0.10
  -4  -6   7    2.14    0.10
  -4  -6   7    1.84    0.10
  -4   6   7    1.98    0.10
   2  -6  -7    0.09    0.02
   2  -6  -7    0.09    0.03
  -2  -6   7    0.06    0.03
   2  -6  -7    0.09    0.03
   2   6  -7    0.11    0.03
   2   6  -7    0.09    0.03
   0  -6  -7    2.46    0.10
   0  -6  -7    2.38    0.10
   0  -6   7    2.40    0.12
   0  -6  -7    2.46    0.10
   0  -6  -7    2.43    0.10
   0   6  -7    2.36    0.10
   0   6  -7    2.29    0.10
   0   6  -7    2.52    0.11
   0   6  -7    2.39    0.10
   2  -6   7    8.31    0.34
  -2  -6  -7    8.61    0.31
  -2  -6  -7    8.75    0.32
  -2   6  -7    8.80    0.32
  -2   6  -7    8.90    0.31
  -2   6  -7    8.54    0.31
  -2   6  -7    8.60    0.32
  -4  -6  -7    0.06    0.02
  -4  -6  -7    0.11    0.02
  -4   6  -7    0.10    0.02
  -4   6  -7    0.11    0.02
  -4   6  -7    0.10    0.03
  -6   6  -7    0.02    0.02
  -6   6  -7    0.02    0.03
  -6   6  -7    0.02    0.02
  -7  -7   7    8.94    0.33
  -7  -7   7    9.06    0.33
  -7  -7   7    9.03    0.33
  -7   7   7    9.28    0.33
  -5  -7   7   30.50    1.05
   5  -7  -7   28.10    1.05
  -5  -7   7   29.72    1.05
  -5   7   7   29.62    1.05
  -3  -7   7   10.26    0.41
   3  -7  -7   10.69    0.41
  -3  -7   7   11.16    0.40
   3  -7  -7   11.49    0.41
   3   7  -7   11.30    0.41
   1  -7  -7    0.01    0.02
  -1  -7   7    0.01    0.03
   1  -7  -7   -0.01    0.03
   1  -7  -7    0.02    0.03
   1  -7  -7    0.00    0.02
   1   7  -7    0.04    0.03
   1   7  -7    0.08    0.03
  -1  -7  -7    4.54    0.16
  -1  -7  -7    4.27    0.17
   1  -7   7    4.24    0.19
  -1  -7  -7    4.26    0.16
  -1   7  -7    4.36    0.18
  -1   7  -7    4.16    0.17
  -1   7  -7    4.23    0.16
  -1   7  -7    4.25    0.17
  -1   7  -7    4.65    0.17
   3  -7   7   10.45    0.42
  -3  -7  -7   11.13    0.41
  -3  -7  -7   10.96    0.40
  -3   7  -7   11.63    0.41
  -3   7  -7   11.68    0.40
  -3   7  -7   11.57    0.41
  -5  -7  -7    2.35    0.09
  -5   7  -7    2.43    0.10
  -5   7  -7    2.33    0.11
  -5   7  -7    2.46    0.10
  -7   7  -7    0.05    0.02
  -7   7  -7    0.04    0.01
  -7   7  -7    0.06    0.02
  -8  -8   7    2.87    0.12
  -8  -8   7    3.06    0.12
  -8   8   7    3.03    0.11
   6  -8  -7    0.30    0.04
  -6  -8   7    0.35    0.04
  -6  -8   7    0.40    0.04
  -6   8   7    0.41    0.04
  -4  -8   7   12.01    0.44
  -4  -8   7   12.13    0.44
   4  -8  -7   11.98    0.44
  -4   8   7   11.62    0.44
   2  -8  -7   12.04    0.44
   2  -8  -7   12.30    0.45
  -2  -8   7   11.85    0.45
   2  -8  -7   12.77    0.45
   2   8  -7   12.10    0.44
   2   8  -7   11.76    0.45
   0  -8  -7    1.82    0.08
   0  -8   7    1.67    0.10
   0  -8  -7    1.88    0.09
   0  -8  -7    1.87    0.08
   0  -8  -7    1.80    0.09
   0   8  -7    1.76    0.08
   0   8  -7    1.72    0.09
   0   8  -7    1.99    0.09
  -2  -8  -7    0.29    0.03
   2  -8   7    0.29    0.05
  -2  -8  -7    0.32    0.03
  -2   8  -7    0.36    0.03
  -2   8  -7    0.32    0.04
  -2   8  -7    0.26    0.03
  -2   8  -7    0.30    0.03
  -4  -8  -7    0.08    0.02
  -4  -8  -7    0.08    0.02
  -4   8  -7    0.08    0.03
  -4   8  -7    0.07    0.02
  -4   8  -7    0.09    0.02
  -6   8  -7    4.37    0.16
  -6   8  -7    4.30    0.16
  -6   8  -7    4.34    0.17
  -7  -9   7    2.09    0.09
  -7   9   7    2.17    0.09
  -5  -9   7    0.86    0.06
   5  -9  -7    0.98    0.07
  -5  -9   7    0.91    0.06
  -5   9   7    0.85    0.07
   3  -9  -7   11.00    0.42
  -3  -9   7   11.36    0.42
   3  -9  -7   11.68    0.42
   3   9  -7   11.33    0.42
   1  -9  -7    3.78    0.15
   1  -9  -7    3.96    0.16
  -1  -9   7    3.93    0.17
   1  -9  -7    3.91    0.16
   1  -9  -7    4.02    0.16
   1   9  -7    3.84    0.16
   1   9  -7    3.71    0.16
  -1  -9  -7    0.11    0.02
  -1  -9  -7    0.12    0.03
   1  -9   7    0.14    0.04
  -1  -9  -7    0.11    0.02
  -1   9  -7    0.09    0.03
  -1   9  -7    0.09    0.03
  -1   9  -7    0.11    0.03
  -1   9  -7    0.14    0.02
  -3  -9  -7    1.07    0.06
  -3  -9  -7    1.06    0.06
  -3   9  -7    1.12    0.06
  -3   9  -7    1.08    0.07
  -3   9  -7    1.16    0.06
  -5  -9  -7   11.30    0.41
  -5  -9  -7   11.29    0.41
  -5   9  -7   11.80    0.42
  -5   9  -7   11.84    0.42
  -5   9  -7   11.94    0.41
  -7   9  -7    0.07    0.01
   6 -10  -7    3.81    0.15
  -6 -10   7    3.79    0.14
  -6 -10   7    3.41    0.15
  -6  10   7    3.63    0.15
  -4 -10   7    3.04    0.12
   4 -10  -7    2.58    0.13
   4 -10  -7    2.81    0.13
  -4 -10   7    2.85    0.12
  -4  10   7    2.52    0.13
   2 -10  -7    7.19    0.27
  -2 -10   7    7.04    0.28
   2 -10  -7    7.71    0.28
  -2 -10   7    7.03    0.29
   2 -10  -7    7.34    0.28
   2  10  -7    7.57    0.28
   0 -10  -7   38.18    1.33
   0 -10  -7   37.95    1.32
   0 -10  -7   36.35    1.32
   0 -10   7   36.17    1.34
   0  10  -7   37.73    1.33
   0  10  -7   38.71    1.33
  -2 -10  -7    1.83    0.08
  -2 -10  -7    1.82    0.09
  -2  10  -7    1.74    0.08
  -2  10  -7    1.77    0.08
  -2  10  -7    1.78    0.08
  -4 -10  -7    1.50    0.07
  -4 -10  -7    1.55    0.07
  -4  10  -7    1.62    0.07
  -4  10  -7    1.32    0.08
  -4  10  -7    1.64    0.07
  -6 -10  -7    0.39    0.03
  -6  10  -7    0.42    0.03
  -6  10  -7    0.43    0.03
   7 -11  -7    3.26    0.14
  -7 -11   7    3.49    0.13
  -7  11   7    3.49    0.13
   5 -11  -7    0.82    0.06
  -5 -11   7    0.70    0.06
  -5 -11   7    0.86    0.05
  -5  11   7    0.81    0.06
   3 -11  -7   27.45    1.01
  -3 -11   7   28.79    1.00
   3 -11  -7   28.08    1.01
   3  11  -7   28.49    1.01
   1 -11  -7   21.48    0.76
  -1 -11   7   20.41    0.78
   1 -11  -7   21.72    0.76
   1 -11  -7   21.64    0.76
   1 -11  -7   20.54    0.76
   1  11  -7   21.74    0.77
   1  11  -7   22.12    0.77
  -1 -11  -7    0.01    0.02
  -1 -11  -7    0.01    0.02
  -1  11  -7    0.00    0.03
  -1  11  -7    0.01    0.02
  -3 -11  -7    1.67    0.08
  -3 -11  -7    1.75    0.08
  -3  11  -7    1.68    0.08
  -3  11  -7    1.81    0.07
  -5 -11  -7    3.29    0.13
  -5 -11  -7    3.27    0.13
  -5  11  -7    3.35    0.13
  -5  11  -7    3.51    0.13
  -6 -12   7    0.52    0.03
  -6 -12   7    0.48    0.04
   6 -12  -7    0.48    0.04
  -6  12   7    0.46    0.04
  -4 -12   7    4.35    0.17
  -4 -12   7    4.51    0.17
   4 -12  -7    4.50    0.18
   4 -12  -7    4.02    0.18
  -4  12   7    4.36    0.18
   2 -12  -7    6.82    0.26
   2 -12  -7    6.75    0.26
  -2 -12   7    6.75    0.26
   2  12  -7    6.75    0.26
   0 -12  -7    4.25    0.16
   0 -12  -7    4.07    0.17
   0  12  -7    4.14    0.17
  -2 -12  -7    0.00    0.02
  -2 -12  -7    0.02    0.02
  -2  12  -7    0.02    0.02
  -2  12  -7    0.05    0.02
  -4 -12  -7    0.61    0.04
  -4 -12  -7    0.63    0.04
  -4  12  -7    0.57    0.04
  -4  12  -7    0.59    0.04
  -6  12  -7    0.10    0.02
  -5 -13   7    0.11    0.02
  -5 -13   7    0.15    0.03
   5 -13  -7    0.10    0.03
  -5  13   7    0.10    0.03
   3 -13  -7    0.15    0.03
  -3 -13   7    0.21    0.04
   3 -13  -7    0.15    0.03
  -3 -13   7    0.11    0.03
   3  13  -7    0.16    0.03
   1 -13  -7    3.28    0.13
   1 -13  -7    3.24    0.13
   1 -13  -7    3.29    0.13
  -1 -13   7    3.21    0.14
   1  13  -7    3.34    0.14
  -1 -13  -7    1.71    0.07
  -1 -13  -7    1.67    0.08
  -1  13  -7    1.66    0.08
  -3 -13  -7    0.06    0.02
  -3 -13  -7    0.04    0.02
  -3  13  -7    0.05    0.02
  -5 -13  -7   22.15    0.78
  -5  13  -7   22.16    0.78
   6 -14  -7    0.52    0.04
  -6  14   7    0.53    0.04
   4 -14  -7    4.79    0.18
  -4 -14   7    4.85    0.18
   4 -14  -7    4.46    0.18
  -4 -14   7    4.49    0.18
  -4  14   7    5.08    0.19
   2 -14  -7    8.02    0.29
  -2 -14   7    8.22    0.30
   2 -14  -7    7.87    0.30
   0 -14  -7    2.55    0.11
   0  14  -7    2.31    0.11
  -2 -14  -7    8.06    0.30
  -2 -14  -7    8.19    0.29
  -2  14  -7    8.05    0.29
  -4 -14  -7    0.14    0.02
  -4 -14  -7    0.13    0.02
  -4  14  -7    0.12    0.02
   5 -15  -7    0.60    0.04
  -5  15   7    0.50    0.04
   3 -15  -7    5.92    0.22
  -3 -15   7    6.01    0.22
  -3 -15   7    5.61    0.22
   1 -15  -7   12.78    0.46
  -1 -15   7   12.23    0.46
   1  15  -7   13.05    0.46
  -1 -15  -7    4.88    0.18
  -1 -15  -7    5.15    0.19
  -1  15  -7    5.14    0.19
  -3 -15  -7    0.65    0.04
  -3 -15  -7    0.63    0.04
   4 -16  -7    0.00    0.02
  -4 -16   7   -0.01    0.02
  -2 -16   7    1.71    0.08
   0 -16  -7    2.24    0.09
   0 -16   7    2.15    0.10
  -2 -16  -7    4.39    0.16
  -2 -16  -7    4.58    0.17
  -3 -17   7    2.28    0.09
  -1 -17   7    1.01    0.06
  -1 -17  -7    2.38    0.09
  -6   0   8    4.13    0.16
   4   0  -8    1.91    0.09
  -4   0   8    1.85    0.10
   2   0  -8   25.46    0.89
   2   0  -8   24.62    0.89
   0   0  -8   17.59    0.64
   0   0  -8   18.23    0.64
   0   0  -8   18.25    0.64
   0   0  -8   17.43    0.63
  -2   0  -8   24.68    0.88
  -2   0  -8   24.81    0.89
  -2   0  -8   25.36    0.89
  -4   0  -8    0.15    0.03
  -4   0  -8    0.08    0.02
  -4   0  -8    0.05    0.02
  -6   0  -8    7.62    0.27
  -6   0  -8    7.52    0.28
  -6   0  -8    7.36    0.27
  -7  -1   8    2.60    0.11
  -7   1   8    2.59    0.11
   5  -1  -8    0.73    0.06
  -5  -1   8    0.76    0.06
   5   1  -8    0.65    0.05
  -5   1   8    0.70    0.06
   3  -1  -8   30.14    1.07
   3  -1  -8   30.62    1.07
   3   1  -8   30.37    1.07
   3   1  -8   29.45    1.07
   1  -1  -8    1.08    0.07
   1  -1  -8    1.08    0.06
   1  -1  -8    1.11    0.06
   1  -1  -8    1.00    0.05
   1   1  -8    1.06    0.05
   1   1  -8    1.14    0.07
   1   1  -8    1.02    0.06
   1   1  -8    1.19    0.07
   1   1  -8    0.94    0.05
  -1  -1  -8    4.03    0.15
  -1  -1  -8    3.94    0.15
  -1  -1  -8    3.66    0.15
  -1  -1  -8    3.85    0.15
  -1   1  -8    4.00    0.15
  -1   1  -8    3.82    0.15
  -1   1  -8    3.48    0.14
  -1   1  -8    3.91    0.15
  -3  -1  -8    2.20    0.09
  -3  -1  -8    2.16    0.10
  -3  -1  -8    2.01    0.09
  -3   1  -8    2.10    0.09
  -3   1  -8    2.19    0.09
  -3   1  -8    2.13    0.10
  -5  -1  -8    4.66    0.18
  -5  -1  -8    4.40    0.17
  -5  -1  -8    4.47    0.17
  -5   1  -8    4.45    0.17
  -5   1  -8    4.69    0.17
  -5   1  -8    4.66    0.18
  -7   1  -8    1.07    0.06
  -7   1  -8    1.00    0.04
  -8  -2   8    0.77    0.05
  -8   2   8    0.79    0.04
  -6  -2   8    0.31    0.04
  -6   2   8    0.23    0.04
   4  -2  -8    2.24    0.10
  -4  -2   8    2.10    0.10
   4   2  -8    2.06    0.10
  -4   2   8    1.99    0.10
   2  -2  -8    2.87    0.12
   2  -2  -8    2.69    0.12
   2  -2  -8    2.61    0.12
   2   2  -8    2.94    0.12
   2   2  -8    2.92    0.12
   0  -2  -8    0.01    0.02
   0  -2  -8    0.03    0.02
   0  -2  -8    0.02    0.02
   0  -2  -8    0.00    0.02
   0  -2  -8    0.02    0.02
   0   2  -8    0.04    0.02
   0   2  -8    0.03    0.02
   0   2  -8    0.03    0.02
   0   2  -8    0.03    0.02
   2  -2   8   15.89    0.62
  -2  -2  -8   16.65    0.61
  -2  -2  -8   17.06    0.60
  -2  -2  -8   17.07    0.60
  -2  -2  -8   16.97    0.60
  -2   2  -8   16.96    0.60
  -2   2  -8   17.35    0.61
  -2   2  -8   17.34    0.60
  -4  -2  -8    0.89    0.05
  -4  -2  -8    0.94    0.05
  -4  -2  -8    0.94    0.06
  -4   2  -8    0.94    0.07
  -4   2  -8    0.85    0.05
  -4   2  -8    0.95    0.05
  -6  -2  -8    2.25    0.10
  -6  -2  -8    2.24    0.09
  -6   2  -8    2.30    0.09
  -6   2  -8    2.34    0.10
  -7  -3   8    0.01    0.02
  -7   3   8    0.01    0.02
  -5  -3   8   14.28    0.50
   5  -3  -8   13.50    0.50
   5   3  -8   13.04    0.50
  -5   3   8   14.08    0.50
   3  -3  -8    1.56    0.09
  -3  -3   8    1.50    0.09
   3  -3  -8    1.78    0.09
   3   3  -8    1.77    0.09
   3   3  -8    1.52    0.09
   1  -3  -8    0.03    0.02
   1  -3  -8    0.02    0.02
  -1  -3   8   -0.01    0.03
   1  -3  -8    0.00    0.02
   1  -3  -8    0.01    0.02
   1  -3  -8    0.02    0.03
   1   3  -8    0.00    0.03
   1   3  -8    0.00    0.02
   1   3  -8    0.02    0.02
   1  -3   8    0.45    0.05
  -1  -3  -8    0.50    0.04
  -1  -3  -8    0.58    0.04
  -1  -3  -8    0.47    0.04
  -1   3  -8    0.53    0.04
  -1   3  -8    0.52    0.04
  -1   3  -8    0.46    0.04
  -1   3  -8    0.55    0.04
  -1   3  -8    0.56    0.04
  -3  -3  -8    7.90    0.29
  -3  -3  -8    8.02    0.30
   3  -3   8    7.81    0.34
  -3  -3  -8    8.14    0.30
  -3  -3  -8    7.82    0.30
  -3   3  -8    8.31    0.30
  -3   3  -8    8.23    0.29
  -3   3  -8    8.50    0.31
  -5  -3  -8    0.03    0.02
  -5  -3  -8    0.03    0.03
  -5  -3  -8    0.01    0.01
  -5   3  -8    0.02    0.03
  -5   3  -8    0.05    0.02
  -5   3  -8    0.03    0.02
  -7   3  -8    0.23    0.03
  -7   3  -8    0.24    0.02
  -8  -4   8    8.22    0.29
  -8   4   8    8.01    0.29
  -6  -4   8   20.08    0.70
   6  -4  -8   19.25    0.71
  -6   4   8   19.87    0.71
  -4  -4   8    0.29    0.04
   4  -4  -8    0.31    0.04
   4  -4  -8    0.34    0.04
  -4   4   8    0.33    0.04
   4   4  -8    0.36    0.04
  -2  -4   8    0.39    0.05
   2  -4  -8    0.37    0.04
   2  -4  -8    0.38    0.04
   2  -4  -8    0.38    0.04
   2  -4  -8    0.40    0.04
   2   4  -8    0.36    0.04
   2   4  -8    0.41    0.04
   0  -4  -8    0.03    0.02
   0  -4  -8    0.04    0.02
   0  -4   8    0.00    0.03
   0  -4  -8    0.00    0.02
   0  -4  -8    0.00    0.02
   0   4  -8    0.03    0.02
   0   4  -8    0.02    0.02
   0   4  -8    0.04    0.03
   0   4  -8    0.02    0.02
  -2  -4  -8    1.85    0.08
  -2  -4  -8    1.69    0.09
  -2  -4  -8    1.86    0.08
   2  -4   8    1.76    0.11
  -2   4  -8    1.90    0.08
  -2   4  -8    1.91    0.08
  -2   4  -8    1.82    0.08
  -2   4  -8    2.02    0.10
  -4  -4  -8    3.02    0.12
  -4  -4  -8    3.10    0.12
  -4   4  -8    3.15    0.12
  -4   4  -8    3.10    0.12
  -4   4  -8    3.14    0.13
  -6  -4  -8    0.49    0.03
  -6   4  -8    0.52    0.04
  -6   4  -8    0.45    0.03
  -6   4  -8    0.51    0.03
  -7  -5   8    9.37    0.35
  -7  -5   8    9.48    0.34
  -7   5   8    9.68    0.35
  -5  -5   8    0.09    0.03
   5  -5  -8    0.07    0.03
  -5  -5   8    0.07    0.03
   5   5  -8    0.07    0.03
  -5   5   8    0.06    0.03
   3  -5  -8   76.46    2.48
   3  -5  -8   72.95    2.48
  -3  -5   8   67.51    2.48
  -3  -5   8   64.63    2.49
   3   5  -8   70.70    2.48
   1  -5  -8   16.54    0.60
   1  -5  -8   16.78    0.60
  -1  -5   8   16.39    0.62
   1  -5  -8   16.96    0.60
   1  -5  -8   16.86    0.60
   1   5  -8   17.14    0.61
   1   5  -8   17.64    0.61
   1   5  -8   15.95    0.60
   1  -5   8    1.27    0.09
  -1  -5  -8    1.32    0.07
  -1  -5  -8    1.38    0.06
  -1   5  -8    1.22    0.06
  -1   5  -8    1.36    0.08
  -1   5  -8    1.33    0.07
  -1   5  -8    1.37    0.06
  -1   5  -8    1.23    0.06
  -3  -5  -8    9.88    0.36
  -3  -5  -8    9.64    0.36
  -3   5  -8    9.84    0.37
  -3   5  -8    9.94    0.36
  -3   5  -8   10.04    0.35
  -5  -5  -8    1.41    0.06
  -5  -5  -8    1.27    0.06
  -5   5  -8    1.45    0.06
  -5   5  -8    1.37    0.07
  -5   5  -8    1.43    0.06
   6  -6  -8    1.86    0.09
  -6  -6   8    2.02    0.09
  -6  -6   8    1.91    0.09
  -6   6   8    2.02    0.09
  -4  -6   8    5.53    0.21
   4  -6  -8    5.34    0.21
   4  -6  -8    5.63    0.21
   4   6  -8    5.29    0.21
  -4   6   8    5.22    0.22
   2  -6  -8    0.14    0.03
  -2  -6   8    0.18    0.04
   2  -6  -8    0.14    0.03
   2  -6  -8    0.20    0.03
   2   6  -8    0.18    0.03
   2   6  -8    0.13    0.03
   0  -6   8    1.70    0.10
   0  -6  -8    1.62    0.08
   0  -6  -8    1.81    0.08
   0  -6  -8    1.77    0.08
   0  -6  -8    1.81    0.08
   0   6  -8    1.76    0.08
   0   6  -8    1.74    0.08
   0   6  -8    1.74    0.08
   0   6  -8    1.77    0.08
  -2  -6  -8    0.67    0.05
  -2  -6  -8    0.55    0.04
   2  -6   8    0.47    0.07
  -2   6  -8    0.58    0.04
  -2   6  -8    0.59    0.04
  -2   6  -8    0.56    0.04
  -2   6  -8    0.53    0.05
  -4  -6  -8    3.85    0.15
  -4  -6  -8    3.96    0.15
  -4  -6  -8    4.00    0.15
  -4   6  -8    3.91    0.15
  -4   6  -8    3.90    0.15
  -4   6  -8    3.90    0.16
  -6  -6  -8    1.08    0.05
  -6   6  -8    1.01    0.06
  -6   6  -8    1.06    0.05
  -6   6  -8    1.10    0.05
  -7  -7   8   11.48    0.42
  -7  -7   8   12.02    0.43
   7  -7  -8   11.53    0.43
  -7   7   8   12.25    0.42
  -5  -7   8    3.38    0.14
   5  -7  -8    3.44    0.15
  -5  -7   8    3.44    0.14
  -5   7   8    3.50    0.15
   3  -7  -8   14.22    0.49
  -3  -7   8   12.96    0.49
   3  -7  -8   13.49    0.49
   3   7  -8   13.42    0.49
   1  -7  -8    0.19    0.02
  -1  -7   8    0.20    0.04
   1  -7  -8    0.18    0.03
   1  -7  -8    0.16    0.03
   1  -7  -8    0.14    0.03
   1   7  -8    0.15    0.03
   1   7  -8    0.19    0.03
  -1  -7  -8   -0.01    0.02
   1  -7   8    0.00    0.03
  -1  -7  -8    0.06    0.02
  -1   7  -8    0.00    0.02
  -1   7  -8   -0.01    0.02
  -1   7  -8    0.01    0.02
  -1   7  -8    0.01    0.03
  -3  -7  -8    3.42    0.13
  -3  -7  -8    3.73    0.14
  -3   7  -8    3.41    0.15
  -3   7  -8    3.46    0.14
  -3   7  -8    3.41    0.13
  -5  -7  -8    0.87    0.04
  -5  -7  -8    0.93    0.05
  -5   7  -8    0.93    0.05
  -5   7  -8    0.92    0.05
  -5   7  -8    0.89    0.06
  -6  -8   8    3.40    0.13
  -6  -8   8    3.33    0.14
   6  -8  -8    3.39    0.14
  -6   8   8    3.50    0.14
   4  -8  -8   26.65    0.97
  -4  -8   8   27.89    0.96
   4  -8  -8   27.96    0.97
  -4   8   8   26.17    0.97
   4   8  -8   26.44    0.96
   2  -8  -8    1.09    0.06
   2  -8  -8    1.12    0.07
   2  -8  -8    0.99    0.07
   2   8  -8    1.05    0.07
   2   8  -8    1.02    0.07
   0  -8  -8    9.59    0.35
   0  -8  -8    9.54    0.35
   0  -8  -8    9.59    0.35
   0  -8   8   10.19    0.41
   0   8  -8    9.52    0.35
   0   8  -8    9.06    0.35
   0   8  -8    9.47    0.35
   0   8  -8    9.60    0.35
  -2  -8  -8    5.61    0.21
  -2  -8  -8    5.61    0.22
  -2   8  -8    5.79    0.21
  -2   8  -8    5.69    0.21
  -2   8  -8    5.86    0.22
  -2   8  -8    5.76    0.21
  -4  -8  -8    0.51    0.04
  -4  -8  -8    0.50    0.04
  -4   8  -8    0.48    0.03
  -4   8  -8    0.51    0.04
  -4   8  -8    0.42    0.04
  -6   8  -8    0.34    0.03
  -6   8  -8    0.28    0.02
   7  -9  -8    0.66    0.05
  -7   9   8    0.74    0.04
   5  -9  -8    0.85    0.06
  -5  -9   8    0.85    0.06
  -5  -9   8    0.93    0.06
  -5   9   8    0.94    0.06
   3  -9  -8    6.95    0.27
  -3  -9   8    7.05    0.27
   3  -9  -8    7.24    0.27
   3   9  -8    7.43    0.27
   1  -9  -8    6.55    0.25
   1  -9  -8    6.27    0.25
   1  -9  -8    6.66    0.25
   1   9  -8    7.09    0.25
   1   9  -8    7.16    0.25
   1   9  -8    6.52    0.26
  -1  -9  -8    3.03    0.12
  -1  -9  -8    2.90    0.11
  -1   9  -8    2.77    0.12
  -1   9  -8    2.74    0.12
  -1   9  -8    2.80    0.12
  -3  -9  -8    0.26    0.03
  -3  -9  -8    0.22    0.02
  -3   9  -8    0.28    0.03
  -3   9  -8    0.24    0.03
  -3   9  -8    0.24    0.03
  -5  -9  -8    4.47    0.16
  -5   9  -8    4.21    0.17
  -5   9  -8    4.39    0.16
  -5   9  -8    4.34    0.16
   6 -10  -8    1.75    0.08
  -6 -10   8    1.84    0.07
  -6 -10   8    1.70    0.08
  -6  10   8    1.85    0.08
  -4 -10   8    5.19    0.20
   4 -10  -8    4.80    0.20
  -4 -10   8    5.23    0.20
   4 -10  -8    5.08    0.20
  -4  10   8    5.00    0.20
   4  10  -8    5.09    0.20
   2 -10  -8    0.90    0.06
  -2 -10   8    0.89    0.06
   2 -10  -8    0.92    0.06
   2  10  -8    0.94    0.06
   2  10  -8    0.88    0.06
   0 -10  -8   38.26    1.32
   0 -10  -8   36.73    1.31
   0 -10  -8   37.70    1.31
   0  10  -8   36.79    1.32
  -2 -10  -8    0.17    0.03
  -2 -10  -8    0.11    0.02
  -2  10  -8    0.10    0.02
  -2  10  -8    0.09    0.03
  -4 -10  -8    1.92    0.08
  -4 -10  -8    2.00    0.08
  -4  10  -8    1.88    0.08
  -4  10  -8    1.96    0.08
  -5 -11   8    1.96    0.08
  -5 -11   8    1.93    0.09
   5 -11  -8    2.01    0.09
  -5  11   8    2.01    0.09
   5  11  -8    1.75    0.09
   3 -11  -8    9.07    0.33
   3 -11  -8    8.56    0.33
  -3 -11   8    9.08    0.33
   3  11  -8    9.33    0.33
   1 -11  -8   13.62    0.48
   1 -11  -8   13.28    0.48
   1 -11  -8   12.72    0.47
   1  11  -8   13.36    0.48
   1  11  -8   13.53    0.48
  -1 -11  -8    0.01    0.02
  -1 -11  -8    0.03    0.02
  -1  11  -8    0.00    0.02
  -1  11  -8   -0.03    0.02
  -3 -11  -8    1.44    0.07
  -3 -11  -8    1.44    0.06
  -3  11  -8    1.40    0.07
  -5 -11  -8    0.03    0.01
  -5  11  -8   -0.02    0.01
   6 -12  -8   22.48    0.80
  -6  12   8   22.46    0.79
  -4 -12   8    0.00    0.02
  -4 -12   8   -0.01    0.02
   4 -12  -8    0.05    0.02
   4 -12  -8    0.01    0.02
  -4  12   8    0.00    0.03
   4  12  -8    0.00    0.02
   2 -12  -8    7.52    0.27
   2 -12  -8    7.51    0.27
  -2 -12   8    7.18    0.27
   2  12  -8    7.14    0.27
   2  12  -8    7.20    0.27
   0 -12  -8    3.66    0.14
   0 -12  -8    4.03    0.15
   0  12  -8    3.88    0.15
  -2 -12  -8    3.65    0.14
  -2 -12  -8    3.67    0.14
  -2  12  -8    3.56    0.14
  -4 -12  -8    2.15    0.08
  -4 -12  -8    2.21    0.08
  -4  12  -8    2.12    0.09
   5 -13  -8    0.10    0.02
  -5 -13   8    0.08    0.02
  -5  13   8    0.09    0.02
   3 -13  -8    1.29    0.06
  -3 -13   8    1.28    0.07
  -1 -13   8    1.08    0.07
   1 -13  -8    1.18    0.06
   1  13  -8    1.07    0.06
  -1 -13  -8    0.06    0.02
  -1 -13  -8    0.08    0.02
  -1  13  -8    0.09    0.02
  -3 -13  -8    2.83    0.11
  -3 -13  -8    2.89    0.11
  -3  13  -8    2.84    0.11
   4 -14  -8    0.24    0.02
  -4 -14   8    0.24    0.02
  -2 -14   8    7.73    0.28
   0 -14  -8   10.19    0.37
  -2 -14  -8    8.42    0.30
  -2 -14  -8    7.97    0.29
  -3 -15   8    1.19    0.06
  -1 -15   8    0.45    0.04
  -1 -15  -8    2.92    0.11
  -6   0   9   -0.01    0.02
   6   0  -9    0.02    0.03
   4   0  -9    0.00    0.03
   4   0  -9    0.00    0.03
  -4   0   9   -0.04    0.03
   2   0  -9    0.03    0.03
   2   0  -9    0.02    0.03
   0   0  -9    0.02    0.02
   0   0  -9    0.04    0.02
   0   0  -9    0.01    0.02
   0   0  -9    0.03    0.02
   0   0  -9    0.02    0.02
  -2   0  -9   -0.01    0.02
  -2   0  -9    0.00    0.02
  -2   0  -9   -0.01    0.03
  -4   0  -9    0.00    0.02
  -4   0  -9    0.03    0.02
  -4   0  -9    0.02    0.03
  -6   0  -9    0.03    0.02
  -7  -1   9    2.61    0.12
  -7  -1   9    2.74    0.10
   7  -1  -9    2.63    0.11
  -7   1   9    2.58    0.10
  -5  -1   9    4.36    0.17
   5  -1  -9    4.50    0.18
   5   1  -9    4.48    0.18
  -5   1   9    4.34    0.18
   3  -1  -9    0.43    0.04
   3  -1  -9    0.45    0.04
   3   1  -9    0.51    0.04
   3   1  -9    0.45    0.04
   1  -1  -9    8.22    0.30
   1  -1  -9    8.18    0.30
   1  -1  -9    8.25    0.30
   1   1  -9    8.23    0.30
   1   1  -9    8.31    0.30
   1   1  -9    8.02    0.30
  -1  -1  -9    0.09    0.02
  -1  -1  -9    0.08    0.03
  -1  -1  -9    0.03    0.02
  -1   1  -9    0.05    0.02
  -1   1  -9    0.06    0.03
  -1   1  -9    0.06    0.02
  -1   1  -9    0.06    0.02
  -3  -1  -9    3.46    0.13
  -3  -1  -9    3.29    0.13
  -3  -1  -9    3.31    0.14
  -3   1  -9    3.37    0.13
  -3   1  -9    3.34    0.14
  -3   1  -9    3.34    0.13
  -3   1  -9    3.38    0.13
  -5  -1  -9    1.00    0.04
  -5  -1  -9    1.00    0.05
  -5  -1  -9    0.94    0.06
  -5  -1  -9    1.06    0.05
  -5   1  -9    1.03    0.05
  -5   1  -9    0.96    0.06
  -5   1  -9    0.94    0.05
  -6  -2   9    2.90    0.12
   6  -2  -9    2.92    0.12
  -6   2   9    2.80    0.12
   6   2  -9    2.64    0.12
   4  -2  -9   20.59    0.70
  -4  -2   9   19.32    0.70
   4  -2  -9   18.15    0.70
  -4   2   9   19.01    0.70
   4   2  -9   19.90    0.70
   2  -2  -9    0.16    0.03
   2  -2  -9    0.17    0.03
   2   2  -9    0.16    0.03
   2   2  -9    0.18    0.03
   0  -2  -9    2.15    0.10
   0  -2  -9    2.25    0.09
   0  -2  -9    2.29    0.09
   0   2  -9    2.15    0.09
   0   2  -9    2.14    0.09
   0   2  -9    2.17    0.09
   0   2  -9    2.12    0.09
  -2  -2  -9    6.38    0.25
  -2  -2  -9    6.73    0.24
  -2  -2  -9    6.57    0.24
  -2   2  -9    6.50    0.24
  -2   2  -9    6.43    0.24
  -2   2  -9    6.80    0.24
  -2   2  -9    6.56    0.25
  -4  -2  -9    3.66    0.13
  -4  -2  -9    3.51    0.13
  -4  -2  -9    3.43    0.14
  -4   2  -9    3.49    0.13
  -4   2  -9    3.56    0.14
  -4   2  -9    3.51    0.13
  -6   2  -9    0.71    0.04
   7  -3  -9    1.91    0.09
  -7  -3   9    1.94    0.08
  -7   3   9    1.86    0.08
   5  -3  -9    6.95    0.26
  -5  -3   9    7.07    0.26
  -5   3   9    6.77    0.26
   5   3  -9    6.96    0.26
   3  -3  -9    1.92    0.10
   3  -3  -9    2.08    0.09
   3   3  -9    1.88    0.09
   3   3  -9    2.00    0.10
   1  -3  -9    9.15    0.34
   1  -3  -9    9.26    0.34
   1  -3  -9    9.41    0.34
   1   3  -9    9.41    0.34
   1   3  -9    9.03    0.34
   1   3  -9    8.95    0.34
  -1  -3  -9    2.72    0.10
  -1  -3  -9    2.67    0.11
  -1  -3  -9    2.45    0.11
  -1   3  -9    2.52    0.10
  -1   3  -9    2.59    0.12
  -1   3  -9    2.51    0.11
  -1   3  -9    2.52    0.10
  -3  -3  -9    0.04    0.02
  -3  -3  -9    0.02    0.02
  -3  -3  -9    0.00    0.02
  -3   3  -9    0.06    0.03
  -3   3  -9    0.00    0.02
  -3   3  -9    0.00    0.02
  -5  -3  -9    0.22    0.02
  -5  -3  -9    0.18    0.02
  -5   3  -9    0.17    0.02
  -5   3  -9    0.23    0.02
  -5   3  -9    0.18    0.03
  -6  -4   9    0.02    0.02
  -6  -4   9    0.02    0.02
   6  -4  -9    0.05    0.02
   6   4  -9    0.05    0.02
  -6   4   9    0.00    0.02
  -4  -4   9   11.24    0.42
   4  -4  -9   11.47    0.42
   4  -4  -9   11.67    0.42
  -4   4   9   11.28    0.42
   4   4  -9   12.09    0.42
   2  -4  -9   18.04    0.64
   2  -4  -9   17.83    0.64
   2  -4  -9   17.27    0.64
   2   4  -9   17.94    0.64
   2   4  -9   17.52    0.64
   0  -4  -9    6.46    0.23
   0  -4  -9    5.99    0.23
   0  -4  -9    5.88    0.23
   0  -4  -9    6.10    0.23
   0  -4  -9    6.40    0.23
   0   4  -9    5.96    0.23
   0   4  -9    6.06    0.23
   0   4  -9    6.32    0.23
  -2  -4  -9    0.48    0.04
  -2  -4  -9    0.54    0.04
  -2   4  -9    0.69    0.06
  -2   4  -9    0.50    0.04
  -2   4  -9    0.54    0.04
  -4  -4  -9    0.37    0.03
  -4  -4  -9    0.40    0.03
  -4   4  -9    0.42    0.03
  -4   4  -9    0.29    0.04
  -4   4  -9    0.39    0.03
   7  -5  -9    0.24    0.03
  -7   5   9    0.32    0.03
   5  -5  -9    3.02    0.13
  -5  -5   9    3.05    0.13
  -5   5   9    3.03    0.13
   5   5  -9    3.16    0.13
  -3  -5   9   14.47    0.54
   3  -5  -9   15.29    0.54
   3  -5  -9   15.30    0.54
   3   5  -9   14.78    0.54
   3   5  -9   14.92    0.54
   1  -5  -9   33.18    1.20
   1  -5  -9   33.67    1.20
   1  -5  -9   34.21    1.20
   1  -5  -9   34.64    1.20
   1   5  -9   33.74    1.20
   1   5  -9   34.92    1.21
  -1  -5  -9    0.51    0.04
  -1  -5  -9    0.52    0.04
  -1  -5  -9    0.56    0.04
  -1   5  -9    0.56    0.04
  -1   5  -9    0.52    0.05
  -1   5  -9    0.54    0.04
  -1   5  -9    0.54    0.04
  -3  -5  -9    0.34    0.03
  -3  -5  -9    0.31    0.03
  -3   5  -9    0.32    0.03
  -3   5  -9    0.36    0.04
  -3   5  -9    0.35    0.03
  -5  -5  -9    9.18    0.32
  -5   5  -9    8.95    0.32
  -5   5  -9    8.58    0.33
  -5   5  -9    9.20    0.32
   6  -6  -9    0.54    0.04
  -6  -6   9    0.49    0.04
  -6  -6   9    0.49    0.04
  -6   6   9    0.56    0.04
   6   6  -9    0.55    0.04
   4  -6  -9    0.63    0.05
   4  -6  -9    0.70    0.05
  -4  -6   9    0.61    0.05
   4   6  -9    0.67    0.05
  -4   6   9    0.70    0.05
   2  -6  -9    0.48    0.04
   2  -6  -9    0.40    0.04
   2  -6  -9    0.52    0.04
   2  -6  -9    0.45    0.04
   2   6  -9    0.39    0.04
   2   6  -9    0.48    0.04
   0  -6  -9    0.71    0.05
   0  -6  -9    0.71    0.04
   0  -6  -9    0.61    0.05
   0   6  -9    0.56    0.04
   0   6  -9    0.56    0.05
   0   6  -9    0.68    0.06
   0   6  -9    0.62    0.05
  -2  -6  -9    0.18    0.03
  -2  -6  -9    0.24    0.03
  -2  -6  -9    0.22    0.02
  -2   6  -9    0.22    0.03
  -2   6  -9    0.27    0.04
  -2   6  -9    0.25    0.02
  -4  -6  -9    3.39    0.13
  -4  -6  -9    3.48    0.13
  -4   6  -9    3.35    0.13
  -4   6  -9    3.37    0.14
  -5  -7   9    5.24    0.21
   5  -7  -9    5.61    0.22
   5  -7  -9    5.57    0.21
  -5  -7   9    5.73    0.21
   5   7  -9    5.38    0.21
  -5   7   9    5.42    0.21
  -3  -7   9   18.00    0.66
   3  -7  -9   18.10    0.66
   3  -7  -9   19.16    0.66
   3   7  -9   19.78    0.66
   3   7  -9   17.72    0.66
   1  -7  -9    7.99    0.29
   1  -7  -9    7.56    0.28
   1  -7  -9    7.95    0.28
   1  -7  -9    6.87    0.28
   1   7  -9    7.65    0.28
   1   7  -9    8.16    0.29
   1   7  -9    7.81    0.28
  -1  -7  -9    0.11    0.02
  -1  -7  -9    0.12    0.02
  -1   7  -9    0.12    0.03
  -1   7  -9    0.10    0.02
  -1   7  -9    0.12    0.02
  -3  -7  -9    1.20    0.06
  -3  -7  -9    1.10    0.05
  -3  -7  -9    1.13    0.06
  -3   7  -9    1.07    0.05
  -3   7  -9    1.14    0.06
  -3   7  -9    1.10    0.05
  -5  -7  -9    5.07    0.18
  -5   7  -9    5.10    0.18
  -5   7  -9    4.88    0.18
  -6  -8   9    3.73    0.14
   6  -8  -9    3.57    0.14
  -6   8   9    3.75    0.14
   6   8  -9    3.84    0.15
  -4  -8   9    0.30    0.03
   4  -8  -9    0.19    0.03
   4  -8  -9    0.17    0.03
  -4   8   9    0.19    0.03
   4   8  -9    0.22    0.03
   2  -8  -9    6.89    0.26
   2  -8  -9    6.92    0.26
   2   8  -9    7.43    0.26
   2   8  -9    6.92    0.26
   0  -8  -9    6.75    0.24
   0  -8  -9    6.78    0.25
   0   8  -9    6.55    0.25
   0   8  -9    6.62    0.25
   0   8  -9    6.67    0.25
  -2  -8  -9    0.98    0.05
  -2  -8  -9    0.99    0.05
  -2   8  -9    0.97    0.05
  -2   8  -9    1.02    0.06
  -4  -8  -9    0.00    0.01
  -4  -8  -9    0.02    0.01
  -4   8  -9    0.02    0.02
  -4   8  -9    0.03    0.02
  -4   8  -9    0.03    0.02
   5  -9  -9    0.66    0.05
  -5  -9   9    0.65    0.04
  -5   9   9    0.66    0.05
   5   9  -9    0.58    0.04
  -3  -9   9    0.25    0.03
   3  -9  -9    0.19    0.03
   3  -9  -9    0.32    0.03
   3   9  -9    0.24    0.03
   3   9  -9    0.26    0.03
   1  -9  -9    6.81    0.25
   1  -9  -9    6.87    0.26
   1   9  -9    7.18    0.25
   1   9  -9    6.98    0.26
   1   9  -9    6.57    0.26
  -1  -9  -9    3.01    0.11
  -1  -9  -9    3.03    0.12
  -1   9  -9    3.00    0.12
  -1   9  -9    2.73    0.12
  -1   9  -9    2.84    0.11
  -3  -9  -9    0.07    0.02
  -3  -9  -9    0.06    0.02
  -3  -9  -9    0.06    0.02
  -3   9  -9    0.07    0.02
  -3   9  -9    0.08    0.02
   4 -10  -9    2.40    0.10
  -4 -10   9    2.35    0.10
   4  10  -9    2.45    0.10
  -4  10   9    2.21    0.10
   2 -10  -9    0.56    0.05
  -2 -10   9    0.76    0.06
   2 -10  -9    0.66    0.04
   2  10  -9    0.67    0.05
   2  10  -9    0.75    0.05
   0 -10  -9    5.23    0.20
   0  10  -9    5.31    0.20
  -2 -10  -9   18.96    0.65
  -2 -10  -9   18.31    0.66
  -2  10  -9   18.18    0.65
   5 -11  -9    1.98    0.09
   3 -11  -9    1.38    0.06
  -3 -11   9    1.35    0.07
   3  11  -9    1.43    0.07
   1 -11  -9   18.07    0.64
   1  11  -9   17.99    0.64
  -1 -11  -9    7.53    0.27
  -1 -11  -9    7.18    0.26
  -3 -11  -9    0.01    0.01
  -3 -11  -9    0.03    0.02
  -3 -11  -9    0.01    0.01
  -4 -12   9    0.66    0.04
  -2 -12   9    3.27    0.13
   0 -12  -9    0.95    0.05
  -2 -12  -9    4.17    0.16
  -2 -12  -9    4.22    0.16
   6   0 -10    4.28    0.17
  -6   0  10    4.52    0.16
  -4   0  10    3.62    0.15
   4   0 -10    3.70    0.15
   4   0 -10    4.04    0.15
   2   0 -10    2.20    0.09
   2   0 -10    2.15    0.09
   0   0 -10   12.49    0.45
   0   0 -10   12.57    0.46
  -2   0 -10    7.38    0.28
  -2   0 -10    7.52    0.27
  -2   0 -10    7.51    0.27
  -4   0 -10    7.86    0.28
  -4   0 -10    7.78    0.28
  -5  -1  10    1.90    0.09
   5  -1 -10    1.98    0.09
  -5   1  10    1.91    0.09
   5   1 -10    1.97    0.08
   3  -1 -10    1.55    0.07
   3  -1 -10    1.44    0.07
   3   1 -10    1.47    0.07
   3   1 -10    1.44    0.07
   1  -1 -10   14.83    0.52
   1  -1 -10   14.76    0.52
   1   1 -10   14.66    0.52
   1   1 -10   14.10    0.52
   1   1 -10   14.67    0.52
  -1  -1 -10    0.00    0.02
  -1  -1 -10    0.02    0.02
  -1  -1 -10   -0.02    0.03
  -1   1 -10   -0.01    0.02
  -1   1 -10    0.00    0.02
  -1   1 -10   -0.01    0.03
  -3  -1 -10    3.05    0.12
  -3  -1 -10    3.09    0.12
  -3  -1 -10    3.17    0.12
  -3   1 -10    3.17    0.12
  -3   1 -10    3.18    0.12
  -3   1 -10    3.05    0.12
  -6  -2  10    1.31    0.06
   6  -2 -10    1.27    0.06
  -6   2  10    1.28    0.06
   6   2 -10    1.25    0.06
   4  -2 -10    0.04    0.02
  -4  -2  10    0.02    0.03
   4  -2 -10    0.02    0.02
   4   2 -10    0.04    0.02
   4   2 -10    0.01    0.02
  -4   2  10    0.05    0.03
   2  -2 -10    1.13    0.06
   2  -2 -10    1.19    0.06
   2   2 -10    1.22    0.06
   2   2 -10    1.13    0.06
   0  -2 -10    1.31    0.07
   0  -2 -10    1.20    0.06
   0   2 -10    1.24    0.07
   0   2 -10    1.16    0.06
  -2  -2 -10    0.08    0.02
  -2  -2 -10    0.08    0.02
  -2  -2 -10    0.06    0.03
  -2  -2 -10    0.07    0.02
  -2   2 -10    0.06    0.02
  -2   2 -10    0.09    0.02
  -2   2 -10    0.07    0.03
  -4  -2 -10    6.22    0.22
  -4  -2 -10    6.31    0.22
  -4   2 -10    6.33    0.24
  -4   2 -10    6.05    0.22
  -5  -3  10    0.46    0.04
   5  -3 -10    0.46    0.04
  -5   3  10    0.52    0.04
   5   3 -10    0.43    0.03
   3  -3 -10    7.01    0.26
   3  -3 -10    7.04    0.26
   3   3 -10    6.99    0.26
   3   3 -10    6.80    0.26
   1  -3 -10    0.10    0.02
   1  -3 -10    0.12    0.03
   1  -3 -10    0.13    0.03
   1   3 -10    0.10    0.02
   1   3 -10    0.16    0.03
   1   3 -10    0.12    0.02
  -1  -3 -10    0.20    0.02
  -1  -3 -10    0.18    0.03
  -1  -3 -10    0.13    0.02
  -1  -3 -10    0.16    0.02
  -1   3 -10    0.15    0.02
  -1   3 -10    0.16    0.03
  -3  -3 -10    0.07    0.02
  -3  -3 -10    0.08    0.02
  -3  -3 -10    0.04    0.02
  -3   3 -10    0.02    0.02
  -3   3 -10    0.04    0.02
  -3   3 -10    0.05    0.02
  -6   4  10    5.91    0.23
  -4  -4  10   13.26    0.49
   4  -4 -10   13.88    0.49
  -4   4  10   13.02    0.49
   4   4 -10   14.45    0.49
   2  -4 -10    0.04    0.02
   2  -4 -10    0.02    0.02
   2   4 -10    0.02    0.02
   2   4 -10    0.04    0.02
   0  -4 -10    0.45    0.03
   0   4 -10    0.38    0.03
   0   4 -10    0.37    0.04
  -2  -4 -10    0.28    0.02
  -2  -4 -10    0.26    0.03
  -2   4 -10    0.25    0.02
  -2   4 -10    0.27    0.02
  -2   4 -10    0.21    0.03
  -4  -4 -10    0.02    0.02
  -4  -4 -10    0.02    0.02
   5  -5 -10    3.63    0.14
  -5  -5  10    3.57    0.14
   5   5 -10    3.57    0.14
  -5   5  10    3.60    0.14
   3  -5 -10    0.35    0.03
   3  -5 -10    0.38    0.03
  -3  -5  10    0.38    0.04
   3   5 -10    0.39    0.03
   3   5 -10    0.35    0.03
   1  -5 -10   41.93    1.45
   1   5 -10   39.81    1.44
   1   5 -10   41.50    1.45
   1   5 -10   41.21    1.44
  -1  -5 -10    8.32    0.29
  -1  -5 -10    8.27    0.30
  -1   5 -10    8.12    0.30
  -1   5 -10    8.15    0.30
  -3  -5 -10    0.59    0.03
  -3  -5 -10    0.51    0.03
  -3   5 -10    0.43    0.03
  -3   5 -10    0.46    0.04
  -3   5 -10    0.49    0.03
   4  -6 -10    0.96    0.05
  -4  -6  10    0.97    0.06
   4   6 -10    1.00    0.05
  -4   6  10    0.92    0.06
   2  -6 -10    2.30    0.09
   2   6 -10    2.37    0.10
   2   6 -10    2.32    0.09
   2   6 -10    2.16    0.09
   0  -6 -10    0.55    0.04
   0   6 -10    0.59    0.04
   0   6 -10    0.59    0.05
  -2  -6 -10    0.76    0.04
  -2  -6 -10    0.80    0.04
  -2   6 -10    0.71    0.05
  -2   6 -10    0.75    0.04
  -5  -7  10    7.46    0.27
  -3  -7  10    2.26    0.10
   3  -7 -10    2.41    0.09
   3   7 -10    2.35    0.10
   3   7 -10    2.39    0.10
   1  -7 -10    6.71    0.26
   1   7 -10    6.85    0.26
   1   7 -10    7.49    0.26
  -1  -7 -10    0.00    0.02
  -1  -7 -10   -0.02    0.01
  -1   7 -10   -0.02    0.02
  -1   7 -10    0.00    0.02
  -4  -8  10    1.42    0.06
   4   8 -10    1.40    0.06
   2   8 -10   16.18    0.58
   0  -8 -10    0.86    0.05
   0   8 -10    0.84    0.05
  -2  -8 -10    4.89    0.18
  -2   8 -10    4.78    0.18
  -3  -9  10    0.93    0.06
   1  -9 -10    5.61    0.21
  -1  -9 -10    1.93    0.08
   2   0 -11    0.02    0.02
   0   0 -11    0.00    0.02
   0   0 -11   -0.02    0.02
   3   1 -11    1.78    0.08
   1  -1 -11    0.43    0.04
   1   1 -11    0.45    0.04
  -1  -1 -11    5.12    0.19
   2   2 -11   11.45    0.41
   0  -2 -11    0.15    0.02
   0   2 -11    0.12    0.02
   1   3 -11    0.81    0.05
   0   0   0    0.00    0.00
;
_shelx_hkl_checksum     39560
_shelx_res_file
;
    Uppu9.res created by SHELXL-2014/7
TITL Uppu9 in C2/c
CELL 1.54184   9.66430  18.55340   9.30720  90.0000  95.5075  90.0000
ZERR    8.00   0.00030   0.00050   0.00020   0.0000   0.0014   0.0000
LATT 7
SYMM -X, Y, 0.5-Z
SFAC C  H  N  O
UNIT 64  64  16  32
L.S. 15
ACTA 133
BOND $H
CONF
EQIV $1 x-1/2, -y+1/2, z+1/2
HTAB O1 O4_$1
HTAB N2 O3
FMAP 2
PLAN 5
SIZE 0.02 0.07 0.21
TEMP -183
WGHT    0.048700    1.563900
FVAR       0.11388
MOLE 1
O1    4    0.499650    0.111119    0.496101    11.00000    0.02138    0.01200 =
         0.02205    0.00022    0.00955   -0.00073
H1O   2    0.435093    0.112570    0.550717    11.00000   -1.50000
O2    4    0.363474    0.350346    0.648094    11.00000    0.02787    0.01892 =
         0.02867    0.00048    0.02022    0.00026
O3    4    0.478066    0.430191    0.539849    11.00000    0.02981    0.01211 =
         0.03268   -0.00020    0.01801   -0.00135
O4    4    0.799425    0.371092    0.179167    11.00000    0.02555    0.01576 =
         0.02339   -0.00129    0.01413   -0.00001
N1    3    0.448521    0.366425    0.563924    11.00000    0.01755    0.01432 =
         0.01821   -0.00028    0.00727    0.00033
N2    3    0.655877    0.391844    0.356038    11.00000    0.01484    0.01295 =
         0.01789   -0.00064    0.00614    0.00087
H2N   2    0.613422    0.424571    0.404959    11.00000   -1.20000
C1    1    0.534005    0.180081    0.465022    11.00000    0.01416    0.01321 =
         0.01547    0.00104    0.00049   -0.00099
C2    1    0.477268    0.239273    0.527233    11.00000    0.01426    0.01586 =
         0.01426    0.00006    0.00412   -0.00020
AFIX  43
H2    2    0.411331    0.232745    0.595526    11.00000   -1.20000
AFIX   0
C3    1    0.516470    0.308769    0.490122    11.00000    0.01403    0.01414 =
         0.01362   -0.00185    0.00263    0.00169
C4    1    0.614097    0.321794    0.390151    11.00000    0.01237    0.01533 =
         0.01330    0.00037    0.00039   -0.00024
C5    1    0.669521    0.260105    0.329036    11.00000    0.01216    0.01649 =
         0.01383   -0.00026    0.00306    0.00026
AFIX  43
H5    2    0.735566    0.265946    0.260630    11.00000   -1.20000
AFIX   0
C6    1    0.630819    0.191191    0.365476    11.00000    0.01336    0.01522 =
         0.01452   -0.00131    0.00249    0.00159
AFIX  43
H6    2    0.670800    0.150868    0.322029    11.00000   -1.20000
AFIX   0
C7    1    0.746223    0.412907    0.259930    11.00000    0.01422    0.01432 =
         0.01728    0.00100    0.00275    0.00058
C8    1    0.776635    0.492269    0.260137    11.00000    0.02450    0.01422 =
         0.02661   -0.00019    0.01251   -0.00062
AFIX 137
H8A   2    0.847441    0.503576    0.339465    11.00000   -1.50000
H8B   2    0.691441    0.519190    0.272940    11.00000   -1.50000
H8C   2    0.810874    0.505841    0.168141    11.00000   -1.50000
AFIX   0
HKLF 4
REM  Uppu9 in C2/c
REM R1 =  0.0353 for    1486 Fo > 4sig(Fo)  and  0.0363 for all    1543 data
REM    134 parameters refined using      0 restraints
END
WGHT      0.0487      1.5639
REM Highest difference peak  0.288,  deepest hole -0.235,  1-sigma level  0.050
Q1    1   0.3017  0.4001  0.6810  11.00000  0.05    0.29
Q2    1   0.8573  0.5032  0.2309  11.00000  0.05    0.25
Q3    1   0.5031  0.2716  0.5026  11.00000  0.05    0.25
Q4    1   0.7520  0.5164  0.3301  11.00000  0.05    0.24
Q5    1   0.7591  0.4553  0.2557  11.00000  0.05    0.23
;
_shelx_res_checksum     37276
