# Supplementary material for: N-(4-Hy­droxy-2-nitro­phen­yl)acetamide
Source: IUCrdata. 2022 Feb 25;7(Pt 2):x220201. doi: 10.1107/S2414314622002012 (PMC9462003; doi:10.1107/S2414314622002012)
Supplement: Supplementary file 2 [file x-07-x220201-Isup3.hkl]

data_I                                                                          
_shelx_title ' Uppu9 in C2/c'                                                   
_shelx_refln_list_code          4                                               
_shelx_F_calc_maximum      268.94                                               
_exptl_crystal_F_000       816.00                                               
_reflns_d_resolution_high  0.8243                                               
                                                                                
loop_                                                                           
 _space_group_symop_operation_xyz                                               
 'x, y, z'                                                                      
 '-x, y, -z+1/2'                                                                
 'x+1/2, y+1/2, z'                                                              
 '-x+1/2, y+1/2, -z+1/2'                                                        
 '-x, -y, -z'                                                                   
 'x, -y, z-1/2'                                                                 
 '-x+1/2, -y+1/2, -z'                                                           
 'x+1/2, -y+1/2, z-1/2'                                                         
                                                                                
_cell_length_a     9.6643                                                       
_cell_length_b    18.5534                                                       
_cell_length_c     9.3072                                                       
_cell_angle_alpha  90.000                                                       
_cell_angle_beta   95.508                                                       
_cell_angle_gamma  90.000                                                       
                                                                                
_shelx_F_squared_multiplier     1.000                                           
                                                                                
loop_                                                                           
 _refln_index_h                                                                 
 _refln_index_k                                                                 
 _refln_index_l                                                                 
 _refln_F_squared_calc                                                          
 _refln_F_squared_meas                                                          
 _refln_F_squared_sigma                                                         
 _refln_observed_status                                                         
   2   0   0       6644.20       6302.91       127.61 o                         
   4   0   0       5544.52       6070.41       166.28 o                         
   6   0   0       8839.73       8746.36       339.76 o                         
   8   0   0       2801.34       2926.88       104.09 o                         
   1   1   0       3793.56       3644.51        61.58 o                         
   3   1   0         20.03         15.80         0.71 o                         
   5   1   0       2259.44       2152.52        35.60 o                         
   7   1   0       1002.67        914.60        16.76 o                         
   9   1   0        609.54        579.53        15.81 o                         
  11   1   0         77.78         79.38         2.73 o                         
   0   2   0      10848.23      11187.38       160.96 o                         
   2   2   0       7357.20       7237.96        99.90 o                         
   4   2   0       2997.10       3327.19        68.64 o                         
   6   2   0       1109.30       1360.39        31.79 o                         
   8   2   0         37.68         34.12         2.23 o                         
  10   2   0          0.51          3.86         2.31 o                         
   1   3   0        913.50        868.05         8.98 o                         
   3   3   0       3742.29       3708.42        46.03 o                         
   5   3   0       1905.35       1901.12        30.43 o                         
   7   3   0         33.09         35.61         1.53 o                         
   9   3   0          0.98         -0.65         1.18 o                         
  11   3   0        127.59        122.83         2.89 o                         
   0   4   0      24692.48      24791.12       442.60 o                         
   2   4   0       1871.35       1751.92        24.59 o                         
   4   4   0         17.96         38.64         1.12 o                         
   6   4   0        474.65        526.28         9.68 o                         
   8   4   0        113.50         97.92         2.58 o                         
  10   4   0         56.46         58.88         1.76 o                         
   1   5   0        823.41        766.97        10.87 o                         
   3   5   0       1658.47       1728.24        34.31 o                         
   5   5   0        410.50        404.72         7.05 o                         
   7   5   0         25.47         26.21         1.31 o                         
   9   5   0        656.34        629.54        14.02 o                         
  11   5   0       1705.03       1645.41        57.83 o                         
   0   6   0         28.22         26.01         1.48 o                         
   2   6   0        780.07        853.68         9.79 o                         
   4   6   0       5225.74       5571.42        98.67 o                         
   6   6   0        871.06        932.80        21.73 o                         
   8   6   0          0.93          3.44         0.88 o                         
  10   6   0         30.33         36.92         2.34 o                         
   1   7   0        113.40        139.83         2.31 o                         
   3   7   0        124.07        118.91         2.81 o                         
   5   7   0       6615.76       6568.34       103.51 o                         
   7   7   0        339.76        314.40         5.48 o                         
   9   7   0        507.19        493.72        11.54 o                         
  11   7   0        375.21        350.05        12.34 o                         
   0   8   0       5829.16       5766.21       158.37 o                         
   2   8   0       5505.32       6346.85       106.20 o                         
   4   8   0        197.93        205.86         4.94 o                         
   6   8   0        520.59        521.84         8.85 o                         
   8   8   0       1675.30       1664.49        26.75 o                         
  10   8   0          2.62          2.06         0.89 o                         
   1   9   0       5306.05       5840.43        91.93 o                         
   3   9   0       1642.44       1765.38        31.89 o                         
   5   9   0       1215.74       1080.56        28.49 o                         
   7   9   0         80.97         93.95         2.53 o                         
   9   9   0       2710.46       2688.43        47.80 o                         
   0  10   0        994.76       1399.44        50.12 o                         
   2  10   0         50.34         55.57         2.03 o                         
   4  10   0       1135.55       1075.02        19.73 o                         
   6  10   0          0.33          2.82         0.76 o                         
   8  10   0       1078.37       1145.47        18.54 o                         
  10  10   0         20.21         22.36         1.00 o                         
   1  11   0        286.49        276.81         8.18 o                         
   3  11   0          2.41          4.16         0.94 o                         
   5  11   0        146.83        167.69         3.13 o                         
   7  11   0          1.07          1.50         0.72 o                         
   9  11   0        524.85        514.58         9.44 o                         
   0  12   0        808.48        855.09        31.61 o                         
   2  12   0        167.76        159.39         3.72 o                         
   4  12   0         48.03         56.95         1.42 o                         
   6  12   0        134.01        146.63         2.81 o                         
   8  12   0        573.99        586.50         8.95 o                         
   1  13   0       1673.80       1706.15        33.05 o                         
   3  13   0          0.02          2.44         0.71 o                         
   5  13   0         71.69         78.33         1.75 o                         
   7  13   0        448.52        468.85         7.31 o                         
   9  13   0          9.97         11.67         1.25 o                         
   0  14   0        409.17        422.26        12.06 o                         
   2  14   0        850.30        833.95        11.60 o                         
   4  14   0         82.38         83.09         1.95 o                         
   6  14   0        994.54        982.02        14.57 o                         
   8  14   0        260.23        253.97         4.99 o                         
   1  15   0       1610.11       1567.74        19.93 o                         
   3  15   0      10077.95       9987.64       142.75 o                         
   5  15   0        160.99        137.19         2.74 o                         
   7  15   0        173.47        184.99         3.94 o                         
   0  16   0       6081.00       6342.84       128.95 o                         
   2  16   0       1246.18       1301.03        17.85 o                         
   4  16   0        765.63        751.01        12.66 o                         
   6  16   0        595.48        568.71         8.69 o                         
   8  16   0          4.04          7.71         1.54 o                         
   1  17   0        672.45        696.21         9.90 o                         
   3  17   0        677.63        606.99         8.49 o                         
   5  17   0        621.88        590.97         9.91 o                         
   7  17   0          0.42          0.26         0.89 o                         
   0  18   0        412.58        444.33        12.26 o                         
   2  18   0          3.72          1.08         1.03 o                         
   4  18   0          3.41          1.80         0.97 o                         
   6  18   0         88.25         98.81         3.61 o                         
   1  19   0         91.64         96.01         2.64 o                         
   3  19   0        670.58        704.27        14.83 o                         
   5  19   0         23.17         26.97         1.45 o                         
   0  20   0         30.55         16.24         2.01 o                         
   2  20   0        235.78        281.78         5.58 o                         
   4  20   0        266.13        262.00         9.05 o                         
   1  21   0          8.86          7.62         0.91 o                         
   3  21   0         63.96         78.58         4.01 o                         
   0  22   0        136.80        209.72         7.71 o                         
   2  22   0        253.63        262.15        10.02 o                         
 -11   1   1         22.59         24.62         0.99 o                         
  -9   1   1          3.06          4.94         1.38 o                         
  -7   1   1        153.95        165.67         3.65 o                         
  -5   1   1       3114.36       3205.25        46.27 o                         
  -3   1   1       1137.86        895.99        12.26 o                         
  -1   1   1       2033.24       1573.02        25.10 o                         
   1   1   1         71.34         51.82         1.71 o                         
   3   1   1       1848.83       1726.18        26.78 o                         
   5   1   1        483.74        415.79         7.13 o                         
   7   1   1       1187.55       1140.06        20.91 o                         
   9   1   1        212.51        213.86         7.71 o                         
 -10   2   1         15.71         19.71         1.05 o                         
  -8   2   1       1155.86       1059.77        19.08 o                         
  -6   2   1        845.57        892.44        12.50 o                         
  -4   2   1        794.14        874.33        12.14 o                         
  -2   2   1      15285.41      13908.87       227.13 o                         
   0   2   1       3286.61       2934.32        46.66 o                         
   2   2   1       7261.04       6606.50       103.45 o                         
   4   2   1       8069.92       7829.10       197.99 o                         
   6   2   1         96.58        101.73         2.77 o                         
   8   2   1        297.23        317.69         7.83 o                         
  10   2   1        283.15        276.97         6.52 o                         
 -11   3   1        125.72        142.20         2.78 o                         
  -9   3   1         45.63         49.75         2.56 o                         
  -7   3   1        166.60        148.40         3.16 o                         
  -5   3   1       2271.31       2132.85        27.16 o                         
  -3   3   1          4.80          0.65         0.36 o                         
  -1   3   1       6856.69       6184.44        89.20 o                         
   1   3   1         68.82         62.32         1.01 o                         
   3   3   1       3118.26       2874.47        77.57 o                         
   5   3   1          2.55          1.00         0.91 o                         
   7   3   1        644.19        580.91        13.23 o                         
   9   3   1         23.52         23.55         2.14 o                         
  11   3   1         35.85         38.49         1.93 o                         
 -10   4   1       1108.25       1201.28        29.99 o                         
  -8   4   1        365.43        390.89         6.99 o                         
  -6   4   1        802.52        756.75        10.70 o                         
  -4   4   1       1112.66       1191.45        17.56 o                         
  -2   4   1        471.67        459.35         6.23 o                         
   0   4   1       4016.59       3390.82        37.79 o                         
   2   4   1       3509.29       3158.49        49.25 o                         
   4   4   1         56.48         65.55         2.24 o                         
   6   4   1        201.79        180.87         4.79 o                         
   8   4   1        202.42        197.24         3.99 o                         
  10   4   1        201.61        196.79        10.79 o                         
 -11   5   1        711.42        693.35        12.34 o                         
  -9   5   1       1470.98       1490.51        26.50 o                         
  -7   5   1        254.34        211.15         3.38 o                         
  -5   5   1        185.20        191.66         3.09 o                         
  -3   5   1       7035.54       6936.63        92.05 o                         
  -1   5   1       2329.25       2064.09        24.50 o                         
   1   5   1         43.04         45.36         1.04 o                         
   3   5   1       1118.56       1015.59        20.21 o                         
   5   5   1       1842.77       1830.24        33.04 o                         
   7   5   1         23.10         20.28         1.10 o                         
   9   5   1        115.13        105.34         2.34 o                         
  11   5   1        677.47        724.06        35.85 o                         
 -10   6   1         14.32         18.35         0.99 o                         
  -8   6   1         84.44         86.03         2.03 o                         
  -6   6   1        229.26        218.29         3.73 o                         
  -4   6   1        889.77        926.25        19.07 o                         
  -2   6   1       1533.02       1383.43        19.35 o                         
   0   6   1        801.86        797.62         9.73 o                         
   2   6   1       1143.91       1100.87        13.96 o                         
   4   6   1       1576.50       1493.80        26.08 o                         
   6   6   1        272.59        309.63         7.54 o                         
   8   6   1          4.97          7.33         1.38 o                         
  10   6   1         21.12         21.09         1.75 o                         
 -11   7   1       1117.83       1158.38        24.96 o                         
  -9   7   1       1847.14       1863.61        33.14 o                         
  -7   7   1          1.49          5.18         0.76 o                         
  -5   7   1       1230.27       1151.13        26.15 o                         
  -3   7   1       6162.19       6434.85       101.23 o                         
  -1   7   1       1065.94        993.59        12.87 o                         
   1   7   1         17.61         17.84         0.92 o                         
   3   7   1        465.52        484.97         8.52 o                         
   5   7   1       3834.82       3950.58        70.26 o                         
   7   7   1        501.83        459.57         7.20 o                         
   9   7   1          9.45         14.01         1.09 o                         
 -10   8   1        557.51        583.43        12.16 o                         
  -8   8   1       1082.74       1134.92        16.72 o                         
  -6   8   1        216.47        213.73         3.09 o                         
  -4   8   1        261.99        240.01         8.49 o                         
  -2   8   1        282.19        260.64         3.82 o                         
   0   8   1       5651.93       5367.25        88.50 o                         
   2   8   1       4455.94       4352.83        68.75 o                         
   4   8   1        228.98        197.21         3.49 o                         
   6   8   1         15.56         10.61         0.83 o                         
   8   8   1        160.81        177.55         3.32 o                         
  10   8   1        618.11        655.39        16.36 o                         
  -9   9   1       2031.41       2081.97        32.96 o                         
  -7   9   1         63.09         59.41         1.80 o                         
  -5   9   1        147.18        165.39         4.23 o                         
  -3   9   1         98.91        132.92         3.11 o                         
  -1   9   1      10275.42      10317.85       223.25 o                         
   1   9   1          5.74          5.64         0.96 o                         
   3   9   1       6905.97       6582.06       134.14 o                         
   5   9   1        242.93        286.69         5.95 o                         
   7   9   1        196.41        211.93         4.19 o                         
   9   9   1         68.84         66.07         1.93 o                         
 -10  10   1        298.71        320.61         6.82 o                         
  -8  10   1         83.40         93.42         2.05 o                         
  -6  10   1       3138.02       3290.30        41.07 o                         
  -4  10   1         39.34         46.63         2.02 o                         
  -2  10   1         29.39         28.14         1.50 o                         
   0  10   1       1761.55       1880.51        39.02 o                         
   2  10   1       1303.89       1276.13        20.88 o                         
   4  10   1        149.22        131.31         3.23 o                         
   6  10   1         35.05         40.12         1.55 o                         
   8  10   1       1488.40       1674.88        30.06 o                         
  10  10   1         10.41         12.38         1.09 o                         
  -9  11   1        882.52        863.90        15.42 o                         
  -7  11   1       2363.15       2321.89        31.18 o                         
  -5  11   1        328.64        329.98         5.58 o                         
  -3  11   1        686.32        701.48        30.21 o                         
  -1  11   1       1258.39       1319.55        27.89 o                         
   1  11   1         17.49         18.57         1.59 o                         
   3  11   1        490.59        469.11         8.23 o                         
   5  11   1        318.47        308.71         5.03 o                         
   7  11   1        232.20        258.64         4.81 o                         
   9  11   1        978.01        968.62        17.44 o                         
  -8  12   1        494.88        515.35         7.89 o                         
  -6  12   1         50.45         44.82         1.70 o                         
  -4  12   1          1.37          1.90         0.65 o                         
  -2  12   1        517.21        544.19        18.21 o                         
   0  12   1        948.64       1011.70        21.36 o                         
   2  12   1        625.88        628.10        10.48 o                         
   4  12   1        258.72        274.41         3.91 o                         
   6  12   1          0.47          1.53         0.73 o                         
   8  12   1         19.67         23.41         1.18 o                         
  -9  13   1         13.13         10.83         0.89 o                         
  -7  13   1        523.07        495.61         7.68 o                         
  -5  13   1        309.12        311.12         5.60 o                         
  -3  13   1          0.43         -0.10         0.71 o                         
  -1  13   1       5581.10       5248.02        92.62 o                         
   1  13   1          7.57          8.06         2.44 o                         
   3  13   1       2813.89       2677.05        35.56 o                         
   5  13   1          3.60          2.69         0.70 o                         
   7  13   1        119.04        119.81         2.41 o                         
   9  13   1        271.93        269.00         5.79 o                         
  -8  14   1        596.71        539.58        11.17 o                         
  -6  14   1        102.69        108.69         2.11 o                         
  -4  14   1        922.88        879.83        14.27 o                         
  -2  14   1         25.64         36.52         1.25 o                         
   0  14   1        360.23        312.70         4.88 o                         
   2  14   1        176.49        154.38         2.74 o                         
   4  14   1         22.59         32.87         1.19 o                         
   6  14   1        245.59        242.92         4.16 o                         
   8  14   1         10.81         10.49         0.73 o                         
  -7  15   1        730.89        673.44        12.24 o                         
  -5  15   1        418.67        427.66         7.49 o                         
  -3  15   1          0.06          1.54         0.92 o                         
  -1  15   1       3006.48       2864.13        38.42 o                         
   1  15   1         24.02         25.23         1.16 o                         
   3  15   1       2949.08       2819.08        45.09 o                         
   5  15   1         12.37         11.27         1.02 o                         
   7  15   1        198.00        211.51         4.33 o                         
  -8  16   1        291.79        286.08         7.63 o                         
  -6  16   1        442.31        444.59         7.61 o                         
  -4  16   1        986.60        860.04        14.25 o                         
  -2  16   1       2402.68       2320.18        31.26 o                         
   0  16   1        646.03        714.78        10.19 o                         
   2  16   1        401.37        469.89         6.46 o                         
   4  16   1       1525.06       1505.49        24.13 o                         
   6  16   1        749.71        711.03        12.91 o                         
   8  16   1        218.15        240.57         9.25 o                         
  -7  17   1          0.54          0.77         1.09 o                         
  -5  17   1       1490.77       1469.32        23.58 o                         
  -3  17   1          0.80          8.22         0.93 o                         
  -1  17   1        150.98        148.13         2.99 o                         
   1  17   1          5.65          8.39         0.97 o                         
   3  17   1         18.74         17.25         1.08 o                         
   5  17   1         64.06         76.45         2.46 o                         
   7  17   1        949.64        918.28        21.60 o                         
  -6  18   1        107.03         82.96         2.01 o                         
  -4  18   1        906.02        913.66        14.95 o                         
  -2  18   1        160.43        126.54         2.79 o                         
   0  18   1        806.30        787.79        13.10 o                         
   2  18   1        943.05        908.00        13.43 o                         
   4  18   1         49.61         38.91         1.67 o                         
   6  18   1        502.80        518.40        11.15 o                         
  -5  19   1        455.02        476.52        10.24 o                         
  -3  19   1         37.95         40.55         1.62 o                         
  -1  19   1         17.86         16.80         1.20 o                         
   1  19   1          1.54          3.24         1.03 o                         
   3  19   1          7.67          7.10         1.01 o                         
   5  19   1         75.63         71.30         1.76 o                         
  -4  20   1        126.48        144.03         3.90 o                         
  -2  20   1        129.36        138.93         2.95 o                         
   0  20   1         10.74         12.54         0.94 o                         
   2  20   1          8.85          9.25         1.64 o                         
   4  20   1        170.34        180.14         9.20 o                         
  -3  21   1        204.78        226.69         9.25 o                         
  -1  21   1          9.43          4.26         0.83 o                         
   1  21   1          9.54          7.71         2.31 o                         
   3  21   1         11.80         21.72         1.34 o                         
  -2  22   1          1.26          1.54         1.54 o                         
   0  22   1         21.00         13.88         1.54 o                         
   2  22   1         24.01         16.19         2.31 o                         
 -10   0   2         40.93         42.96         2.70 o                         
  -8   0   2        462.77        509.38        13.09 o                         
  -6   0   2       4810.64       5805.07       118.11 o                         
  -4   0   2      16017.80      18234.88       369.33 o                         
  -2   0   2       7632.21       7712.90       156.10 o                         
   0   0   2       6138.34       5906.86        92.82 o                         
   4   0   2       3635.00       3371.00       117.97 o                         
   6   0   2       2394.69       2369.42        84.81 o                         
   8   0   2       3140.62       3152.67        79.60 o                         
  10   0   2       1332.80       1291.50        46.26 o                         
 -11   1   2          0.83          2.51         0.78 o                         
  -9   1   2        507.18        479.61         8.87 o                         
  -7   1   2       1164.12       1047.72        14.32 o                         
  -5   1   2       1373.54       1322.47        19.59 o                         
  -3   1   2       4534.04       4608.88        66.10 o                         
  -1   1   2        533.86        465.53         6.61 o                         
   1   1   2       4252.64       4273.77        52.99 o                         
   3   1   2       1338.87       1219.79        43.95 o                         
   5   1   2          3.88          8.88         1.64 o                         
   7   1   2        588.09        525.55         9.22 o                         
   9   1   2        456.06        444.52         7.77 o                         
 -10   2   2        156.37        154.07         3.17 o                         
  -8   2   2          6.11         19.29         1.46 o                         
  -6   2   2         15.46         19.70         1.08 o                         
  -4   2   2       3859.25       4522.54        65.00 o                         
  -2   2   2       6823.00       7255.14        96.13 o                         
   0   2   2       6934.33       6930.83       110.86 o                         
   2   2   2       7237.54       7775.77       136.28 o                         
   4   2   2       1625.87       1751.47        38.62 o                         
   6   2   2        781.09        758.82        15.36 o                         
   8   2   2        462.51        506.25         9.09 o                         
  10   2   2         69.07         63.49         2.49 o                         
 -11   3   2        366.59        350.20         6.55 o                         
  -9   3   2        504.88        502.98         9.25 o                         
  -7   3   2          2.87          4.05         0.57 o                         
  -5   3   2        109.29        176.23         3.12 o                         
  -3   3   2       4526.93       4701.72        58.60 o                         
  -1   3   2       2135.93       2179.96        31.53 o                         
   1   3   2         35.58         52.15         1.32 o                         
   3   3   2       1119.07       1222.33        33.10 o                         
   5   3   2       1362.03       1381.35        34.73 o                         
   7   3   2        412.48        384.97         8.33 o                         
   9   3   2          0.26          0.58         1.11 o                         
 -10   4   2         63.19         68.26         1.93 o                         
  -8   4   2         43.90         38.39         1.54 o                         
  -6   4   2         42.31         21.78         1.01 o                         
  -4   4   2       2669.22       3027.24        40.82 o                         
  -2   4   2       1647.25       1771.45        25.28 o                         
   0   4   2       2608.69       2319.07        38.48 o                         
   2   4   2      17200.59      17417.09       249.56 o                         
   4   4   2        182.29        153.86         3.84 o                         
   6   4   2        113.84        127.73         3.08 o                         
   8   4   2          7.31          9.54         1.90 o                         
  10   4   2        121.48        123.27         4.06 o                         
 -11   5   2         25.86         24.44         1.15 o                         
  -9   5   2       3919.78       3915.23        68.72 o                         
  -7   5   2       1304.90       1270.28        17.23 o                         
  -5   5   2        137.21        121.23         2.41 o                         
  -3   5   2       1883.06       1882.04        22.52 o                         
  -1   5   2       1120.04       1222.84        13.27 o                         
   1   5   2          2.60          0.77         0.45 o                         
   3   5   2        680.19        735.59        14.21 o                         
   5   5   2        579.27        594.34        13.34 o                         
   7   5   2         29.81         29.63         1.66 o                         
   9   5   2         11.18         10.03         1.64 o                         
 -10   6   2       2095.45       2052.19        36.24 o                         
  -8   6   2          5.44         10.72         1.11 o                         
  -6   6   2         16.99         21.46         0.98 o                         
  -4   6   2       1419.91       1714.38        23.64 o                         
  -2   6   2       5091.09       5632.35        78.58 o                         
   0   6   2       1136.67       1195.57        15.36 o                         
   2   6   2         30.67         32.40         1.53 o                         
   4   6   2          9.14          4.34         1.34 o                         
   6   6   2       2319.17       2441.71        59.62 o                         
   8   6   2        414.19        425.67        11.56 o                         
  10   6   2          0.01          0.19         0.73 o                         
 -11   7   2         28.87         30.23         1.42 o                         
  -9   7   2        781.98        754.56        13.59 o                         
  -7   7   2        806.66        773.71        10.65 o                         
  -5   7   2        685.96        590.57         8.65 o                         
  -3   7   2       9469.09       9985.28       156.55 o                         
  -1   7   2        639.45        579.46         8.39 o                         
   1   7   2         72.03         72.98         2.00 o                         
   3   7   2          0.17          1.76         1.12 o                         
   5   7   2         27.32         26.65         1.90 o                         
   7   7   2       2424.16       2403.66        38.44 o                         
   9   7   2        139.14        124.52         3.11 o                         
 -10   8   2        496.78        482.13         8.87 o                         
  -8   8   2          6.14          7.35         0.76 o                         
  -6   8   2       2397.47       2293.92        27.07 o                         
  -4   8   2        896.31       1044.57        17.52 o                         
  -2   8   2        206.44        213.67         4.19 o                         
   0   8   2       4658.03       5616.74        98.88 o                         
   2   8   2       2673.04       2506.07        50.81 o                         
   4   8   2       2027.54       2051.18        37.45 o                         
   6   8   2        196.40        193.25         4.48 o                         
   8   8   2        259.12        273.02         4.60 o                         
  10   8   2       1007.16        892.52        18.40 o                         
  -9   9   2        140.02        136.74         2.97 o                         
  -7   9   2       3745.10       3669.38        48.83 o                         
  -5   9   2        207.79        236.53         5.21 o                         
  -3   9   2       1837.66       1700.89        30.62 o                         
  -1   9   2       2524.76       2752.68        56.53 o                         
   1   9   2       2812.53       2994.83        47.58 o                         
   3   9   2       3151.95       3170.93        51.84 o                         
   5   9   2        841.48        868.65        14.12 o                         
   7   9   2        370.65        356.61         5.76 o                         
   9   9   2         17.41         20.76         1.03 o                         
 -10  10   2        269.05        260.53         4.91 o                         
  -8  10   2         59.78         56.94         1.73 o                         
  -6  10   2       2425.39       2455.92        32.89 o                         
  -4  10   2         51.82         33.51         1.63 o                         
  -2  10   2       2356.58       2381.28        60.63 o                         
   0  10   2          1.28         30.43         3.86 o                         
   2  10   2        535.58        620.24        13.57 o                         
   4  10   2         43.84         49.31         2.13 o                         
   6  10   2        318.65        322.47         6.66 o                         
   8  10   2          2.05          2.16         0.91 o                         
  10  10   2        422.14        380.12        13.88 o                         
  -9  11   2       1111.39       1076.78        19.28 o                         
  -7  11   2        803.66        805.67        12.05 o                         
  -5  11   2          0.02          0.55         0.56 o                         
  -3  11   2        370.07        405.48        16.70 o                         
  -1  11   2         39.15         30.24         2.41 o                         
   1  11   2         26.77         33.76         1.33 o                         
   3  11   2        751.42        754.06        16.50 o                         
   5  11   2         10.26         13.17         0.79 o                         
   7  11   2         22.03         27.00         1.43 o                         
   9  11   2          7.37          5.04         1.09 o                         
  -8  12   2        398.66        421.89         7.14 o                         
  -6  12   2       1152.17       1122.24        15.31 o                         
  -4  12   2        549.51        596.69         9.47 o                         
  -2  12   2        347.44        379.29        11.98 o                         
   0  12   2        343.03        341.52         6.91 o                         
   2  12   2        487.98        496.51         8.69 o                         
   4  12   2         26.62         21.29         0.84 o                         
   6  12   2          0.07          3.26         0.84 o                         
   8  12   2         18.46         16.35         1.60 o                         
  -9  13   2          3.39          3.34         0.89 o                         
  -7  13   2          1.48          6.76         0.76 o                         
  -5  13   2        667.31        677.25        14.05 o                         
  -3  13   2        330.73        326.87         5.52 o                         
  -1  13   2        152.94        107.09         2.65 o                         
   1  13   2       1719.93       1825.03        23.03 o                         
   3  13   2        783.52        783.35         9.56 o                         
   5  13   2          9.10          9.41         0.74 o                         
   7  13   2          0.03         -0.15         0.71 o                         
   9  13   2        200.65        185.05         6.94 o                         
  -8  14   2        205.58        217.99         4.90 o                         
  -6  14   2        481.27        425.24         8.27 o                         
  -4  14   2       1503.05       1396.95        24.86 o                         
  -2  14   2         75.15         76.81         1.74 o                         
   0  14   2       1300.67       1301.30        16.69 o                         
   2  14   2        616.64        694.30         9.69 o                         
   4  14   2        313.12        312.17         4.46 o                         
   6  14   2         63.35         60.53         1.62 o                         
   8  14   2        596.20        579.67        10.50 o                         
  -7  15   2          1.56         -0.77         0.89 o                         
  -5  15   2        106.85        115.39         2.64 o                         
  -3  15   2        173.70        120.25         2.58 o                         
  -1  15   2       9588.87       9355.68       124.06 o                         
   1  15   2       1250.25       1286.01        17.77 o                         
   3  15   2       1260.31       1298.27        21.65 o                         
   5  15   2       6511.90       6531.87       106.37 o                         
   7  15   2        146.56        143.05         3.17 o                         
  -8  16   2        244.87        243.37         6.54 o                         
  -6  16   2         30.27         47.92         1.62 o                         
  -4  16   2        580.47        530.18         8.89 o                         
  -2  16   2        735.74        698.99        10.31 o                         
   0  16   2       1375.99       1436.30        19.61 o                         
   2  16   2       4671.02       5087.83        67.61 o                         
   4  16   2        948.92       1087.61        19.66 o                         
   6  16   2        414.57        428.61         8.08 o                         
  -7  17   2        277.88        244.91         6.54 o                         
  -5  17   2          7.60          8.71         0.98 o                         
  -3  17   2        808.27        790.52        14.45 o                         
  -1  17   2        724.24        631.27         9.81 o                         
   1  17   2        407.58        414.55         6.15 o                         
   3  17   2        608.03        669.75        14.09 o                         
   5  17   2        697.77        665.60        20.53 o                         
   7  17   2        368.71        350.05        12.34 o                         
  -6  18   2         34.94         46.28         2.18 o                         
  -4  18   2         50.38         66.97         2.06 o                         
  -2  18   2          4.42         15.22         1.83 o                         
   0  18   2         21.49         13.89         1.20 o                         
   2  18   2        416.54        448.47         7.57 o                         
   4  18   2          0.01          1.25         0.99 o                         
   6  18   2         27.92         20.94         1.97 o                         
  -5  19   2         79.26         92.15         3.27 o                         
  -3  19   2         10.25         15.22         1.05 o                         
  -1  19   2        930.15        978.80        17.73 o                         
   1  19   2          5.98          5.55         1.01 o                         
   3  19   2        166.25        181.65         5.23 o                         
   5  19   2        284.31        285.16         6.37 o                         
  -4  20   2        136.31        141.84         3.82 o                         
  -2  20   2        146.01        137.86         3.56 o                         
   0  20   2        303.89        358.41         6.94 o                         
   2  20   2         29.27         19.51         1.59 o                         
   4  20   2        104.71        121.28         4.06 o                         
  -3  21   2         77.88         87.13         4.63 o                         
  -1  21   2        109.41        130.34         4.55 o                         
   1  21   2          0.16          3.08         1.54 o                         
   3  21   2         20.11         20.82         2.31 o                         
   0  22   2        240.35        270.64        10.02 o                         
 -11   1   3        319.93        338.18         6.17 o                         
  -9   1   3         23.42         17.28         1.16 o                         
  -7   1   3         48.99         47.92         1.20 o                         
  -5   1   3         26.24         56.21         1.45 o                         
  -3   1   3       4501.56       4579.29        90.05 o                         
  -1   1   3        938.37        718.18        14.55 o                         
   1   1   3        291.98        269.64         3.96 o                         
   3   1   3        194.49        170.40         7.71 o                         
   5   1   3       1205.38       1164.22        21.29 o                         
   7   1   3        177.75        168.74         3.48 o                         
   9   1   3        423.29        440.52         8.55 o                         
 -10   2   3        965.20       1013.10        18.12 o                         
  -8   2   3          6.56         16.69         1.08 o                         
  -6   2   3       2645.01       2638.02        42.66 o                         
  -4   2   3       1757.63       1913.45        28.10 o                         
  -2   2   3       2126.08       2275.30        30.51 o                         
   0   2   3       8682.62       8110.22       126.96 o                         
   2   2   3         47.80         75.52         3.51 o                         
   4   2   3       4106.57       3867.77        61.30 o                         
   6   2   3       2367.68       2327.67        33.94 o                         
   8   2   3          6.21         10.65         1.34 o                         
  10   2   3        121.16        110.42         4.06 o                         
 -11   3   3        325.82        325.42         6.17 o                         
  -9   3   3        287.62        297.25         5.78 o                         
  -7   3   3          7.72         10.06         0.59 o                         
  -5   3   3        637.28        645.79         9.89 o                         
  -3   3   3       3276.47       3027.32        37.95 o                         
  -1   3   3          1.87         -0.17         0.42 o                         
   1   3   3       4123.20       3867.48        55.55 o                         
   3   3   3        202.33        185.99         4.21 o                         
   5   3   3        733.42        724.80        15.87 o                         
   7   3   3          0.89          1.23         1.00 o                         
   9   3   3        108.00        111.63         3.15 o                         
 -10   4   3       1047.92       1097.39        19.66 o                         
  -8   4   3       2226.40       2389.64        37.72 o                         
  -6   4   3        597.89        676.62        11.37 o                         
  -4   4   3       1502.72       1560.72        25.09 o                         
  -2   4   3       1881.63       1963.48        34.69 o                         
   0   4   3        761.10        812.66        12.21 o                         
   2   4   3       1362.38       1297.91        26.84 o                         
   4   4   3       1165.60       1123.53        25.18 o                         
   6   4   3          2.36          4.77         1.45 o                         
   8   4   3          4.40          5.24         2.04 o                         
  10   4   3         36.44         34.16         1.85 o                         
 -11   5   3        673.61        694.71        12.34 o                         
  -9   5   3       1308.70       1368.88        24.29 o                         
  -7   5   3       3000.99       2864.62        33.70 o                         
  -5   5   3        346.05        294.43         5.41 o                         
  -3   5   3        447.89        482.01         8.95 o                         
  -1   5   3       9730.55       9843.68       154.13 o                         
   1   5   3       1545.37       1383.19        40.79 o                         
   3   5   3        138.26        123.08         3.54 o                         
   5   5   3        175.46        158.16         5.49 o                         
   7   5   3        359.60        342.42         6.94 o                         
   9   5   3          0.04          1.48         1.18 o                         
 -10   6   3         19.07         27.55         1.16 o                         
  -8   6   3        124.95        135.11         2.68 o                         
  -6   6   3        157.73        171.56         2.36 o                         
  -4   6   3        696.03        742.92        12.31 o                         
  -2   6   3       1536.80       1717.70        27.31 o                         
   0   6   3        345.30        279.50         8.63 o                         
   2   6   3        124.75        116.10         4.08 o                         
   4   6   3        623.55        518.22        10.07 o                         
   6   6   3        795.07        739.42        19.70 o                         
   8   6   3         84.92         84.34         3.75 o                         
  10   6   3         17.01         17.48         1.76 o                         
  -9   7   3       1917.31       2104.36        37.20 o                         
  -7   7   3       1757.14       1777.40        23.89 o                         
  -5   7   3          0.15          1.19         0.86 o                         
  -3   7   3       1614.07       1615.12        26.08 o                         
  -1   7   3       4937.90       5004.99       102.90 o                         
   1   7   3        889.77        918.37        20.59 o                         
   3   7   3         67.10         55.05         1.83 o                         
   5   7   3        161.37        171.98         4.11 o                         
   7   7   3       1950.44       1930.99        30.17 o                         
   9   7   3        166.48        159.42         4.95 o                         
 -10   8   3         11.70         18.02         1.20 o                         
  -8   8   3        943.30        992.49        17.83 o                         
  -6   8   3       1529.63       1592.06        18.93 o                         
  -4   8   3        232.93        238.90         4.14 o                         
  -2   8   3        446.43        495.19        10.96 o                         
   0   8   3         89.03         94.10         2.79 o                         
   2   8   3       2763.81       2556.47        89.26 o                         
   4   8   3       1744.83       1597.01        36.95 o                         
   6   8   3         40.04         42.40         1.44 o                         
   8   8   3         23.78         25.56         1.89 o                         
  10   8   3        121.43        117.97         4.63 o                         
  -9   9   3         46.97         55.59         1.70 o                         
  -7   9   3       2035.01       2215.29        29.68 o                         
  -5   9   3        115.51         87.24         1.45 o                         
  -3   9   3         31.37         44.91         2.00 o                         
  -1   9   3         21.49         49.35         3.14 o                         
   1   9   3       6511.29       6341.72       124.07 o                         
   3   9   3         14.77         17.90         1.47 o                         
   5   9   3       2615.62       2499.68        39.58 o                         
   7   9   3        367.32        366.50         6.57 o                         
   9   9   3        132.84        125.30         3.25 o                         
 -10  10   3         91.11        107.89         3.08 o                         
  -8  10   3        476.96        523.64         8.75 o                         
  -6  10   3        292.95        313.08         5.03 o                         
  -4  10   3       5084.10       5099.28        63.60 o                         
  -2  10   3         91.19         79.90         3.42 o                         
   0  10   3         30.03         28.80         1.59 o                         
   2  10   3        948.13        960.85        15.76 o                         
   4  10   3        385.42        395.99         5.76 o                         
   6  10   3         86.43         96.48         3.39 o                         
   8  10   3         41.36         42.61         1.62 o                         
  -9  11   3          0.56          2.31         0.89 o                         
  -7  11   3       1799.42       1783.58        25.96 o                         
  -5  11   3       3746.43       3721.99        81.37 o                         
  -3  11   3        210.23        226.35         6.54 o                         
  -1  11   3        745.95        722.63        32.39 o                         
   1  11   3       1341.31       1363.05        21.86 o                         
   3  11   3         53.22         64.37         1.59 o                         
   5  11   3         93.91         96.68         2.34 o                         
   7  11   3         87.33         84.25         2.63 o                         
   9  11   3         85.55         91.86         3.08 o                         
  -8  12   3        117.09        107.60         2.94 o                         
  -6  12   3       1079.67       1134.71        18.28 o                         
  -4  12   3        101.85         80.28         2.39 o                         
  -2  12   3          6.93          6.56         1.73 o                         
   0  12   3        410.97        409.48         9.33 o                         
   2  12   3        627.54        647.27         9.13 o                         
   4  12   3        197.22        202.69         3.53 o                         
   6  12   3         74.27         81.12         3.14 o                         
   8  12   3          1.73          2.02         0.99 o                         
  -9  13   3         36.72         42.34         1.59 o                         
  -7  13   3          2.86          0.56         0.67 o                         
  -5  13   3        733.43        686.75        12.53 o                         
  -3  13   3        433.33        436.82         7.58 o                         
  -1  13   3          5.09          3.68         0.73 o                         
   1  13   3       5806.54       5517.55        73.23 o                         
   3  13   3         47.69         39.12         1.24 o                         
   5  13   3        920.79        919.31        12.64 o                         
   7  13   3          6.44          6.73         0.83 o                         
  -8  14   3        407.00        429.17        15.88 o                         
  -6  14   3        944.25        873.60        14.33 o                         
  -4  14   3        278.42        313.40         5.75 o                         
  -2  14   3       1530.80       1503.57        24.21 o                         
   0  14   3         13.09         20.57         1.08 o                         
   2  14   3        575.62        549.85         9.48 o                         
   4  14   3         85.58         90.58         2.00 o                         
   6  14   3         16.81         22.62         1.05 o                         
   8  14   3         20.77         14.32         1.17 o                         
  -7  15   3        845.19        792.46        16.47 o                         
  -5  15   3       1184.41       1109.40        19.95 o                         
  -3  15   3        586.43        566.36        10.69 o                         
  -1  15   3         20.54         29.90         1.34 o                         
   1  15   3       1972.87       1938.96        30.40 o                         
   3  15   3        125.05        120.66         2.77 o                         
   5  15   3       2064.02       2076.50        36.72 o                         
   7  15   3         18.10         23.30         1.18 o                         
  -6  16   3        377.79        370.19         6.94 o                         
  -4  16   3        572.98        579.15        10.89 o                         
  -2  16   3        929.98        845.50        14.24 o                         
   0  16   3       2314.04       2312.37        36.82 o                         
   2  16   3        662.70        740.49        12.31 o                         
   4  16   3        212.34        249.16         4.55 o                         
   6  16   3        613.53        640.24        11.66 o                         
  -7  17   3         30.14         40.09         3.08 o                         
  -5  17   3         18.93         12.79         1.23 o                         
  -3  17   3       1429.67       1379.86        24.86 o                         
  -1  17   3         69.46         47.23         1.93 o                         
   1  17   3        221.75        214.19         3.99 o                         
   3  17   3         35.46         34.00         1.47 o                         
   5  17   3         12.06         16.06         1.05 o                         
  -6  18   3        172.93        196.92         7.71 o                         
  -4  18   3        113.47         95.74         3.51 o                         
  -2  18   3       1210.44       1178.11        21.20 o                         
   0  18   3        190.42        163.82         3.86 o                         
   2  18   3        367.60        349.25         6.84 o                         
   4  18   3        605.97        604.83        12.76 o                         
  -5  19   3          1.55          1.29         0.89 o                         
  -3  19   3        432.84        464.80         8.77 o                         
  -1  19   3          8.37          6.36         1.16 o                         
   1  19   3         25.75         26.41         1.45 o                         
   3  19   3          9.39          8.90         1.22 o                         
   5  19   3          1.34          2.31         1.54 o                         
  -4  20   3        240.61        305.33        11.57 o                         
  -2  20   3        121.64        133.18         3.11 o                         
   0  20   3         87.96         94.12         3.51 o                         
   2  20   3         16.38         17.76         1.34 o                         
   4  20   3         15.68         13.88         1.54 o                         
  -3  21   3         50.52         42.41         3.08 o                         
  -1  21   3        226.03        241.34         9.25 o                         
   1  21   3         73.26         58.60         3.86 o                         
 -10   0   4         88.99         81.42         2.96 o                         
  -8   0   4          6.41          6.26         1.09 o                         
  -6   0   4       1598.52       1727.77        43.62 o                         
  -4   0   4       5960.32       7287.28       180.46 o                         
  -2   0   4      13425.05      16011.81       396.37 o                         
   0   0   4       1353.12       1431.92        29.08 o                         
   2   0   4       3244.25       2991.65       107.18 o                         
   4   0   4      72327.83      77104.39      2701.74 o                         
   6   0   4       1182.96       1304.37        27.29 o                         
   8   0   4        795.42        833.06        22.33 o                         
  10   0   4       1282.25       1198.20        43.18 o                         
 -11   1   4        137.68        131.74         2.70 o                         
  -9   1   4          0.17          4.03         1.05 o                         
  -7   1   4       1637.85       1729.90        21.67 o                         
  -5   1   4       1291.31       1273.62        22.75 o                         
  -3   1   4        140.06        205.35         3.86 o                         
  -1   1   4       2280.82       2475.16        43.56 o                         
   1   1   4        884.76        871.13        20.03 o                         
   3   1   4        758.13        880.82        23.17 o                         
   5   1   4        234.39        210.14         7.63 o                         
   7   1   4          3.83          5.05         1.04 o                         
   9   1   4        144.47        139.56         4.91 o                         
 -10   2   4         44.51         35.65         2.23 o                         
  -8   2   4        222.77        229.76         4.63 o                         
  -6   2   4        120.93        158.76         2.66 o                         
  -4   2   4         12.77          1.93         0.77 o                         
  -2   2   4       5178.80       5924.97       103.71 o                         
   0   2   4       2473.67       2512.55        44.14 o                         
   4   2   4       2730.34       3308.40        83.42 o                         
   6   2   4        621.88        607.44        10.65 o                         
   8   2   4        140.69        146.46         3.74 o                         
  10   2   4        214.58        205.87         8.48 o                         
 -11   3   4         80.03         71.64         1.78 o                         
  -9   3   4        955.01        908.40        14.69 o                         
  -7   3   4       1038.26       1008.13        13.51 o                         
  -5   3   4          3.54         11.41         1.34 o                         
  -3   3   4        379.33        434.23         8.10 o                         
  -1   3   4       5109.93       4902.70        77.36 o                         
   1   3   4        503.65        481.35         9.94 o                         
   3   3   4         83.05        106.40         3.51 o                         
   5   3   4        499.36        539.95        11.51 o                         
   7   3   4        530.71        532.53        10.38 o                         
   9   3   4         47.67         53.31         2.96 o                         
 -10   4   4        812.32        835.64        15.04 o                         
  -8   4   4         98.62        134.00         2.76 o                         
  -6   4   4         17.19         22.16         0.82 o                         
  -4   4   4         33.20         43.77         1.54 o                         
  -2   4   4       3517.73       3771.16        59.31 o                         
   0   4   4       1416.63       1490.14        28.60 o                         
   2   4   4        717.58        614.12        11.53 o                         
   4   4   4       4631.15       4886.24       146.50 o                         
   6   4   4          6.40          5.63         1.51 o                         
   8   4   4        182.56        203.40         5.50 o                         
  10   4   4         45.07         30.07         2.31 o                         
 -11   5   4        739.38        779.53        28.53 o                         
  -9   5   4         35.76         29.79         1.23 o                         
  -7   5   4       7109.69       6838.58       107.24 o                         
  -5   5   4       2040.17       2158.24        38.17 o                         
  -3   5   4        130.58        158.59         3.02 o                         
  -1   5   4       3524.18       3217.34        56.76 o                         
   1   5   4        484.03        476.17         8.34 o                         
   3   5   4         16.96         27.96         1.50 o                         
   5   5   4        246.05        270.87         8.23 o                         
   7   5   4        244.48        231.75        10.62 o                         
   9   5   4          0.70          1.54         1.93 o                         
 -10   6   4        175.32        181.29         3.65 o                         
  -8   6   4       1853.54       1847.29        29.31 o                         
  -6   6   4          4.99         10.43         0.67 o                         
  -4   6   4        185.30        143.73         3.08 o                         
  -2   6   4        901.14       1083.84        17.44 o                         
   0   6   4       2961.82       3080.21        85.21 o                         
   2   6   4        165.81        108.10         2.95 o                         
   4   6   4         20.31         26.24         1.92 o                         
   6   6   4         90.16        117.29         4.09 o                         
   8   6   4        951.67        960.88        32.31 o                         
  -9   7   4          2.85          3.86         0.78 o                         
  -7   7   4       1245.26       1258.06        18.41 o                         
  -5   7   4        622.95        612.33         7.48 o                         
  -3   7   4        365.85        400.74         6.75 o                         
  -1   7   4       4472.79       4869.76       161.15 o                         
   1   7   4        489.60        503.31        14.36 o                         
   3   7   4         80.10         57.81         2.13 o                         
   5   7   4         49.83         49.70         1.81 o                         
   7   7   4          2.38          1.69         0.88 o                         
   9   7   4        682.02        672.00        17.17 o                         
 -10   8   4        466.38        448.15         9.35 o                         
  -8   8   4       1149.63       1177.93        17.10 o                         
  -6   8   4         31.82         29.49         1.01 o                         
  -4   8   4       2009.86       2016.36        32.07 o                         
  -2   8   4       1139.27       1324.29        24.08 o                         
   0   8   4          0.69          2.81         0.80 o                         
   2   8   4       1120.85       1255.34        22.82 o                         
   4   8   4        518.23        449.32         6.43 o                         
   6   8   4        550.31        542.00         9.26 o                         
   8   8   4        123.03        125.62         3.11 o                         
  -9   9   4         11.42          8.34         0.89 o                         
  -7   9   4        273.46        276.65         5.37 o                         
  -5   9   4       3263.50       3117.62        38.91 o                         
  -3   9   4        489.85        462.74         8.87 o                         
  -1   9   4        851.79        826.87        36.62 o                         
   1   9   4       1596.83       1674.98        26.87 o                         
   3   9   4        815.12        761.28        15.48 o                         
   5   9   4        992.91       1006.86        16.39 o                         
   7   9   4        272.62        288.16         6.00 o                         
   9   9   4         61.23         55.71         1.90 o                         
  -8  10   4        541.06        548.70        10.02 o                         
  -6  10   4         92.38         98.05         2.12 o                         
  -4  10   4       4278.91       4077.58        58.91 o                         
  -2  10   4        103.91         72.91         3.12 o                         
   0  10   4       1494.07       1472.10        26.31 o                         
   2  10   4        113.77        117.38         3.34 o                         
   4  10   4        328.13        310.28         4.83 o                         
   6  10   4         35.53         39.36         1.79 o                         
   8  10   4         46.11         43.12         2.56 o                         
  -9  11   4        144.94        149.41         3.56 o                         
  -7  11   4       1623.19       1533.59        22.40 o                         
  -5  11   4       1084.64       1051.10        16.96 o                         
  -3  11   4         10.92          7.60         0.96 o                         
  -1  11   4        518.53        510.03        14.08 o                         
   1  11   4         52.82         46.67         1.33 o                         
   3  11   4        173.97        188.61         3.09 o                         
   5  11   4        639.96        697.08        12.27 o                         
   7  11   4         21.97         21.66         2.32 o                         
  -8  12   4         44.76         37.15         1.78 o                         
  -6  12   4        844.38        889.08        16.09 o                         
  -4  12   4       1495.57       1348.12        21.72 o                         
  -2  12   4        880.54        894.66        13.42 o                         
   0  12   4        404.35        441.68         6.44 o                         
   2  12   4        267.29        260.83         3.97 o                         
   4  12   4        303.68        304.43         4.95 o                         
   6  12   4         10.60          8.97         0.91 o                         
   8  12   4          8.16          9.32         1.09 o                         
  -7  13   4         13.95         17.46         1.11 o                         
  -5  13   4         12.71          1.84         0.78 o                         
  -3  13   4        397.85        403.94        12.69 o                         
  -1  13   4        585.93        541.64         7.82 o                         
   1  13   4        446.95        449.10         7.02 o                         
   3  13   4        675.66        717.00        10.80 o                         
   5  13   4        185.43        197.42         3.63 o                         
   7  13   4          6.78          4.19         0.83 o                         
  -8  14   4        190.73        157.68         4.36 o                         
  -6  14   4        585.95        586.65         9.91 o                         
  -4  14   4        737.77        628.77        11.66 o                         
  -2  14   4       1604.08       1489.02        24.06 o                         
   0  14   4          7.49         13.24         0.93 o                         
   2  14   4       1108.72       1194.06        22.02 o                         
   4  14   4        838.41        969.60        14.22 o                         
   6  14   4        112.55        114.13         2.47 o                         
  -7  15   4          3.94          9.25         1.09 o                         
  -5  15   4          6.99          3.99         0.86 o                         
  -3  15   4          0.50          0.00         1.16 o                         
  -1  15   4        221.28        164.45         4.97 o                         
   1  15   4       5757.99       5872.80       100.80 o                         
   3  15   4        495.78        534.62         8.96 o                         
   5  15   4        667.00        708.17        12.82 o                         
   7  15   4       3354.59       3228.09        80.15 o                         
  -6  16   4        205.12        211.12         5.90 o                         
  -4  16   4         48.33         73.92         2.19 o                         
  -2  16   4        459.57        420.60        11.46 o                         
   0  16   4        230.77        230.26         5.01 o                         
   2  16   4       1193.44       1334.54        24.00 o                         
   4  16   4       2611.98       2862.04        45.10 o                         
   6  16   4        624.04        634.30        11.37 o                         
  -5  17   4        204.00        178.24         4.34 o                         
  -3  17   4         58.99         55.79         2.09 o                         
  -1  17   4        714.28        657.90        12.46 o                         
   1  17   4        689.99        650.63        10.75 o                         
   3  17   4        187.30        181.38         3.94 o                         
   5  17   4        362.16        367.05         6.84 o                         
  -4  18   4        138.80        152.65         5.81 o                         
  -2  18   4         17.33         25.86         1.54 o                         
   0  18   4          3.95         12.38         1.01 o                         
   2  18   4         49.02         45.77         1.76 o                         
   4  18   4        340.88        360.38         7.71 o                         
  -5  19   4        173.73        217.43         8.48 o                         
  -3  19   4        144.83        160.55         3.44 o                         
  -1  19   4          0.01         -0.69         0.91 o                         
   1  19   4        669.67        688.07        19.38 o                         
   3  19   4          6.23          7.35         1.09 o                         
  -2  20   4        166.15        174.68         4.91 o                         
   0  20   4         32.39         29.30         2.31 o                         
   2  20   4        227.05        241.13         6.55 o                         
  -9   1   5        496.39        537.71         9.83 o                         
  -7   1   5         29.33         18.44         0.94 o                         
  -5   1   5        296.17        287.85         5.78 o                         
  -3   1   5          9.34          1.93         0.77 o                         
  -1   1   5       2471.00       2442.19        42.79 o                         
   1   1   5        299.63        287.43         8.87 o                         
   3   1   5         86.93        102.55         6.17 o                         
   5   1   5        138.86        138.95         3.80 o                         
   7   1   5        979.17        931.79        20.00 o                         
   9   1   5         66.88         72.55         3.27 o                         
 -10   2   5         32.04         54.41         1.62 o                         
  -8   2   5       1522.88       1533.89        24.41 o                         
  -6   2   5          0.00         12.45         0.65 o                         
  -4   2   5       2592.80       2701.52        47.80 o                         
  -2   2   5       1653.55       1885.64        33.25 o                         
   0   2   5       1754.77       1764.92        44.16 o                         
   2   2   5       1936.66       1942.09        65.47 o                         
   4   2   5         78.02         81.11         6.94 o                         
   6   2   5       1722.99       1620.55        29.19 o                         
   8   2   5        667.98        649.94        14.36 o                         
  -9   3   5        510.37        525.90         8.62 o                         
  -7   3   5        412.99        375.32         5.82 o                         
  -5   3   5         75.59         72.79         2.09 o                         
  -3   3   5        884.94        917.53        16.58 o                         
  -1   3   5       1484.04       1266.77        23.16 o                         
   1   3   5          0.00          1.29         0.61 o                         
   3   3   5       1169.95       1128.59        23.59 o                         
   5   3   5        118.55        110.07         3.72 o                         
   7   3   5        240.35        239.77         6.31 o                         
   9   3   5          0.50         -0.77         2.31 o                         
 -10   4   5         81.90         64.26         1.70 o                         
  -8   4   5       1498.79       1516.21        24.14 o                         
  -6   4   5       3042.55       3098.43        38.64 o                         
  -4   4   5        708.95        830.56        15.18 o                         
  -2   4   5       1048.93       1113.15        31.23 o                         
   0   4   5        984.28        870.09        21.18 o                         
   2   4   5        407.72        433.39        10.98 o                         
   4   4   5        347.56        365.33         9.99 o                         
   6   4   5        285.39        272.70        12.78 o                         
   8   4   5          2.67          2.99         1.98 o                         
  -9   5   5        903.36        956.56        15.31 o                         
  -7   5   5       1834.71       1875.11        27.23 o                         
  -5   5   5       4500.47       4200.77        49.32 o                         
  -3   5   5        204.86        198.87         4.13 o                         
  -1   5   5        336.26        300.87         4.95 o                         
   1   5   5       5319.24       5431.38        95.83 o                         
   3   5   5        423.84        388.99         8.41 o                         
   5   5   5         60.51         53.66         2.08 o                         
   7   5   5          4.34          7.11         2.40 o                         
   9   5   5         92.57         72.17         2.57 o                         
 -10   6   5          0.38          3.86         0.89 o                         
  -8   6   5         15.27         25.90         0.98 o                         
  -6   6   5        226.58        242.59         4.47 o                         
  -4   6   5         79.86        109.24         4.45 o                         
  -2   6   5        607.85        634.66        13.43 o                         
   0   6   5       1218.43       1316.58        23.61 o                         
   2   6   5          7.42          7.13         0.95 o                         
   4   6   5          4.08          4.21         0.93 o                         
   6   6   5        241.19        220.02         4.27 o                         
   8   6   5        300.84        297.51         6.05 o                         
  -9   7   5        696.87        750.44        15.58 o                         
  -7   7   5       2523.80       2652.39        38.30 o                         
  -5   7   5       1334.02       1262.86        17.15 o                         
  -3   7   5          0.25         -0.31         0.69 o                         
  -1   7   5        945.10        958.21        19.76 o                         
   1   7   5       2008.35       2005.63        70.16 o                         
   3   7   5        451.44        427.25         6.22 o                         
   5   7   5         27.86         25.80         1.26 o                         
   7   7   5        113.99        105.98         2.74 o                         
   9   7   5       1004.22        891.33        32.38 o                         
 -10   8   5         73.18        101.01         4.63 o                         
  -8   8   5          6.28          2.62         0.69 o                         
  -6   8   5       1207.35       1190.82        19.17 o                         
  -4   8   5       1482.38       1416.54        17.96 o                         
  -2   8   5        187.64        205.08         4.42 o                         
   0   8   5        222.53        232.89         4.71 o                         
   2   8   5          1.11          5.46         0.83 o                         
   4   8   5        970.20        864.78        11.97 o                         
   6   8   5        607.40        569.62         9.63 o                         
   8   8   5          0.02         -0.21         0.66 o                         
  -9   9   5        262.84        248.41         5.63 o                         
  -7   9   5         91.84        103.37         2.33 o                         
  -5   9   5       1500.23       1585.52        28.40 o                         
  -3   9   5        221.37        198.91         3.56 o                         
  -1   9   5          0.62          1.98         1.12 o                         
   1   9   5         38.53         49.16         1.38 o                         
   3   9   5       2489.94       2423.41        38.41 o                         
   5   9   5         13.17         13.13         1.02 o                         
   7   9   5        821.57        753.35        16.15 o                         
  -8  10   5        208.72        229.45         4.12 o                         
  -6  10   5        444.55        486.52         8.13 o                         
  -4  10   5        510.10        533.05         9.10 o                         
  -2  10   5       4744.02       4479.79        55.78 o                         
   0  10   5        137.67        120.92         2.13 o                         
   2  10   5        121.06        113.32         2.21 o                         
   4  10   5        223.75        245.47         4.60 o                         
   6  10   5         52.45         63.38         1.98 o                         
   8  10   5         22.02         18.96         1.16 o                         
  -9  11   5        279.22        273.72        10.02 o                         
  -7  11   5         13.44          8.46         0.91 o                         
  -5  11   5       2492.49       2444.20        38.76 o                         
  -3  11   5       3359.89       3157.60       126.81 o                         
  -1  11   5         43.23         37.50         1.18 o                         
   1  11   5        365.77        363.04         5.32 o                         
   3  11   5        737.94        730.17        11.00 o                         
   5  11   5         35.28         43.29         1.62 o                         
   7  11   5         17.81         14.69         1.09 o                         
  -8  12   5         20.87         17.73         2.31 o                         
  -6  12   5        270.95        261.03         5.29 o                         
  -4  12   5       1081.62       1142.21        31.94 o                         
  -2  12   5        203.47        180.90         3.86 o                         
   0  12   5          8.69         10.62         0.83 o                         
   2  12   5        159.84        156.42         3.28 o                         
   4  12   5        154.37        177.66         3.44 o                         
   6  12   5         46.21         45.70         2.00 o                         
  -7  13   5         30.12         45.67         1.78 o                         
  -5  13   5          1.11         11.76         2.37 o                         
  -3  13   5        637.97        573.44        10.98 o                         
  -1  13   5        303.60        306.83         5.57 o                         
   1  13   5          8.26          9.05         0.89 o                         
   3  13   5       3716.60       3613.60        51.94 o                         
   5  13   5         48.89         47.20         1.43 o                         
   7  13   5        308.35        274.28         8.13 o                         
  -6  14   5        459.80        501.60         9.44 o                         
  -4  14   5        986.21        911.61        16.77 o                         
  -2  14   5        326.74        348.18         6.27 o                         
   0  14   5       1284.13       1288.04        18.93 o                         
   2  14   5          7.57         11.70         1.11 o                         
   4  14   5        595.29        604.24        10.98 o                         
   6  14   5         45.22         42.77         1.59 o                         
  -7  15   5         75.75         66.12         2.41 o                         
  -5  15   5        843.83        793.96        12.96 o                         
  -3  15   5       1315.03       1277.78        23.13 o                         
  -1  15   5        534.61        532.18        10.02 o                         
   1  15   5         59.46         64.31         3.32 o                         
   3  15   5        945.75        940.93        16.96 o                         
   5  15   5        105.86         97.42         2.67 o                         
  -6  16   5          1.55          0.77         0.89 o                         
  -4  16   5        309.01        284.30         5.57 o                         
  -2  16   5        436.63        438.60         8.60 o                         
   0  16   5        655.12        620.55        10.27 o                         
   2  16   5       1429.64       1483.93        30.57 o                         
   4  16   5        516.37        517.22        10.97 o                         
  -5  17   5         84.99        105.96         3.74 o                         
  -3  17   5         70.65         66.91         2.13 o                         
  -1  17   5        749.35        693.20        14.69 o                         
   1  17   5        226.16        209.03         5.12 o                         
   3  17   5        138.14        149.47         4.15 o                         
   5  17   5         37.10         35.47         2.31 o                         
  -4  18   5        132.25        141.37         6.17 o                         
  -2  18   5         52.48         49.74         2.27 o                         
   0  18   5       1042.45       1019.59        21.22 o                         
   2  18   5         92.17         84.98         2.58 o                         
   4  18   5         78.23         77.94         2.73 o                         
  -3  19   5          1.46          1.29         0.97 o                         
  -1  19   5        201.59        206.64         8.48 o                         
   1  19   5          1.90          2.47         1.28 o                         
   3  19   5         28.01         22.36         2.31 o                         
   0  20   5        106.64        111.80         5.40 o                         
 -10   0   6        162.86        191.22         7.71 o                         
  -8   0   6        209.59        181.39         4.29 o                         
  -6   0   6         49.43         52.12         2.73 o                         
  -4   0   6       2584.52       2596.14        71.32 o                         
  -2   0   6       3055.28       3264.16        96.79 o                         
   0   0   6       5899.14       6233.12       218.98 o                         
   2   0   6         64.23         68.62         3.08 o                         
   4   0   6       1103.51       1151.20        35.08 o                         
   6   0   6      18643.55      17851.98       624.55 o                         
   8   0   6        546.80        554.38        20.82 o                         
  -9   1   6        182.62        180.90         4.29 o                         
  -7   1   6          6.72          4.71         0.86 o                         
  -5   1   6       2932.03       2869.12        38.47 o                         
  -3   1   6        441.92        492.74         9.25 o                         
  -1   1   6        125.99         86.76         3.27 o                         
   1   1   6        844.72        819.81        14.51 o                         
   3   1   6        532.12        532.10         9.92 o                         
   5   1   6        227.44        250.21         9.00 o                         
   7   1   6          8.51         10.26         1.64 o                         
   9   1   6          0.25          1.54         1.54 o                         
 -10   2   6         14.48         18.13         1.09 o                         
  -8   2   6          0.30          1.54         0.77 o                         
  -6   2   6        287.03        238.53         4.41 o                         
  -4   2   6        295.06        296.68         5.29 o                         
  -2   2   6          0.61          1.85         0.69 o                         
   0   2   6       2545.37       2886.85        58.76 o                         
   2   2   6        482.98        471.78        17.73 o                         
   4   2   6        458.54        472.40         9.61 o                         
   6   2   6       1589.47       1688.47        35.30 o                         
   8   2   6        267.20        244.77         9.25 o                         
  -9   3   6         47.33         32.79         1.41 o                         
  -7   3   6       1458.55       1296.57        20.76 o                         
  -5   3   6        693.90        709.43        10.70 o                         
  -3   3   6         19.68         12.62         1.02 o                         
  -1   3   6        225.32        203.06         4.67 o                         
   1   3   6       1801.71       1750.58        35.61 o                         
   3   3   6         71.33         56.29         1.53 o                         
   5   3   6         69.97         81.96         2.78 o                         
   7   3   6        205.45        220.62         6.80 o                         
   9   3   6        183.01        173.48         7.71 o                         
 -10   4   6        684.17        675.82        22.75 o                         
  -8   4   6       1432.81       1413.83        22.55 o                         
  -6   4   6         95.19        120.88         3.12 o                         
  -4   4   6         10.40         16.58         1.08 o                         
  -2   4   6         27.85         35.41         1.33 o                         
   0   4   6       1188.67       1136.70        17.20 o                         
   2   4   6        673.56        670.65        13.41 o                         
   4   4   6        200.56        178.22         5.18 o                         
   6   4   6        955.12       1082.02        28.59 o                         
   8   4   6         13.30         10.02         1.64 o                         
  -9   5   6        994.48        999.42        17.83 o                         
  -7   5   6         13.66          6.69         0.84 o                         
  -5   5   6       7871.25       7327.16       148.54 o                         
  -3   5   6       2237.73       2085.50        37.11 o                         
  -1   5   6        121.55        150.75         3.56 o                         
   1   5   6       1803.91       1754.00        32.48 o                         
   3   5   6        224.22        204.47         3.23 o                         
   5   5   6         38.65         47.31         1.79 o                         
   7   5   6        100.14        101.98         2.71 o                         
  -8   6   6        200.65        209.77         3.79 o                         
  -6   6   6        984.19        985.90        28.60 o                         
  -4   6   6          6.91          9.70         1.03 o                         
  -2   6   6        179.62        175.65         4.45 o                         
   0   6   6        173.11        199.74         3.45 o                         
   2   6   6        879.15        956.90        16.76 o                         
   4   6   6          1.56         11.40         0.81 o                         
   6   6   6         10.34         13.46         1.00 o                         
   8   6   6        234.15        215.19         6.25 o                         
  -9   7   6        971.90        885.00        22.35 o                         
  -7   7   6        117.32        122.18         3.13 o                         
  -5   7   6       1500.14       1460.09        30.24 o                         
  -3   7   6        117.53        145.94         2.44 o                         
  -1   7   6         57.84         80.77         1.62 o                         
   1   7   6       1232.52       1283.82        15.25 o                         
   3   7   6        168.44        180.99         3.21 o                         
   5   7   6          6.57          5.27         0.96 o                         
   7   7   6         49.58         51.49         1.97 o                         
  -8   8   6        425.16        426.71         9.19 o                         
  -6   8   6       2094.72       2035.39        36.14 o                         
  -4   8   6         76.20         62.82         2.39 o                         
  -2   8   6       1289.96       1269.51        17.36 o                         
   0   8   6        921.45        971.16        11.14 o                         
   2   8   6         15.56         26.32         0.93 o                         
   4   8   6        214.36        222.26         4.52 o                         
   6   8   6         14.58         17.66         1.38 o                         
   8   8   6        104.42         99.78         2.96 o                         
  -9   9   6         93.69         91.75         4.63 o                         
  -7   9   6         35.99         30.93         1.78 o                         
  -5   9   6        507.30        467.93        10.19 o                         
  -3   9   6       1437.08       1436.18        25.83 o                         
  -1   9   6        443.18        404.17         5.86 o                         
   1   9   6        231.43        215.10         2.98 o                         
   3   9   6        690.44        728.08        13.14 o                         
   5   9   6         93.87         90.21         2.39 o                         
   7   9   6        280.02        285.48         6.37 o                         
  -8  10   6        110.78        145.43         4.98 o                         
  -6  10   6        672.73        644.78        11.85 o                         
  -4  10   6         91.65         98.52         2.87 o                         
  -2  10   6       4108.35       3934.87        56.71 o                         
   0  10   6         33.71         32.84         1.13 o                         
   2  10   6        574.87        571.73         8.65 o                         
   4  10   6        111.01        116.17         2.70 o                         
   6  10   6        189.40        182.37         4.29 o                         
  -7  11   6        232.89        231.63         5.34 o                         
  -5  11   6       1390.61       1324.49        27.60 o                         
  -3  11   6       1274.99       1132.46        20.62 o                         
  -1  11   6          8.28          6.68         0.83 o                         
   1  11   6        252.80        278.58         4.64 o                         
   3  11   6         13.17         14.15         1.22 o                         
   5  11   6        224.08        233.47         4.63 o                         
   7  11   6        388.42        416.36        15.42 o                         
  -8  12   6       1520.61       1508.93        53.20 o                         
  -6  12   6         22.05         11.88         0.93 o                         
  -4  12   6        957.92        952.43        17.54 o                         
  -2  12   6        892.76        794.50        13.17 o                         
   0  12   6        601.34        640.02         9.74 o                         
   2  12   6        306.45        336.09         6.55 o                         
   4  12   6        169.31        173.12         3.56 o                         
   6  12   6        185.20        177.44         4.01 o                         
  -7  13   6         54.31         44.08         1.90 o                         
  -5  13   6         57.21         58.36         2.20 o                         
  -3  13   6         54.86         36.79         3.50 o                         
  -1  13   6         92.63         85.70         2.56 o                         
   1  13   6        397.66        415.65         9.19 o                         
   3  13   6        521.29        582.65        10.69 o                         
   5  13   6        171.85        176.86         3.47 o                         
  -6  14   6        106.43         94.04         2.80 o                         
  -4  14   6        842.45        798.03        13.26 o                         
  -2  14   6        943.12        847.27        17.81 o                         
   0  14   6       1124.40       1139.21        18.20 o                         
   2  14   6          0.14          1.68         0.96 o                         
   4  14   6        754.59        824.64        16.92 o                         
   6  14   6        891.18        905.98        32.38 o                         
  -5  15   6         46.36         66.24         1.94 o                         
  -3  15   6         30.40         19.61         1.34 o                         
  -1  15   6        120.36        123.85         2.97 o                         
   1  15   6        188.97        180.46         4.45 o                         
   3  15   6       2582.72       2701.52        47.42 o                         
   5  15   6        154.56        149.76         5.23 o                         
  -4  16   6        104.21        102.24         2.58 o                         
  -2  16   6         45.35         58.86         2.49 o                         
   0  16   6        341.71        325.60         7.41 o                         
   2  16   6         13.50         13.82         1.12 o                         
   4  16   6        775.51        806.88        19.36 o                         
  -5  17   6        101.14        150.13         4.61 o                         
  -3  17   6         66.35         55.10         2.99 o                         
  -1  17   6         89.24         84.19         2.96 o                         
   1  17   6        525.21        493.48        13.09 o                         
   3  17   6        554.81        535.18        13.63 o                         
  -2  18   6        157.32        175.80         6.94 o                         
   0  18   6          4.98          6.94         1.28 o                         
   2  18   6          0.04          2.31         1.54 o                         
  -1  19   6        178.97        194.30         8.48 o                         
  -9   1   7        398.12        340.17         7.57 o                         
  -7   1   7        499.82        531.58        11.57 o                         
  -5   1   7         39.91         26.65         2.18 o                         
  -3   1   7        594.22        569.66        14.57 o                         
  -1   1   7         21.33         20.73         0.70 o                         
   1   1   7        799.87        791.76        11.11 o                         
   3   1   7        127.15        128.43         2.12 o                         
   5   1   7        153.65        134.78         3.13 o                         
   7   1   7         94.63         91.38         3.82 o                         
  -8   2   7        128.03        179.79         5.30 o                         
  -6   2   7       1827.66       1764.63        44.71 o                         
  -4   2   7          5.37          9.61         0.94 o                         
  -2   2   7        972.77        937.07        13.85 o                         
   0   2   7        894.65        989.53        13.20 o                         
   2   2   7        757.38        750.32         9.67 o                         
   4   2   7        351.08        365.44         5.71 o                         
   6   2   7         77.44         84.33         1.92 o                         
   8   2   7        752.74        654.62        23.90 o                         
  -9   3   7         55.60         61.69         2.04 o                         
  -7   3   7        610.65        626.62        14.85 o                         
  -5   3   7        321.79        280.32         8.18 o                         
  -3   3   7        426.53        438.11         7.03 o                         
  -1   3   7        516.11        522.57         6.54 o                         
   1   3   7        210.35        167.27         2.33 o                         
   3   3   7          6.65          5.18         0.73 o                         
   5   3   7        277.00        283.94         5.01 o                         
   7   3   7         56.30         50.12         2.41 o                         
  -8   4   7         34.83         26.10         1.34 o                         
  -6   4   7       1425.01       1380.50        35.16 o                         
  -4   4   7       2440.08       2316.08        47.63 o                         
  -2   4   7        596.52        654.27         9.28 o                         
   0   4   7        296.94        307.74         3.74 o                         
   2   4   7        223.05        195.44         2.93 o                         
   4   4   7        141.29        150.54         2.86 o                         
   6   4   7        145.83        145.33         4.63 o                         
   8   4   7         58.88         53.20         3.86 o                         
  -9   5   7         14.07         20.05         2.31 o                         
  -7   5   7        670.80        677.32        12.34 o                         
  -5   5   7       1687.79       1660.34        34.42 o                         
  -3   5   7       4086.92       3750.94        66.31 o                         
  -1   5   7         78.38         84.60         1.60 o                         
   1   5   7        105.43         98.83         1.74 o                         
   3   5   7       2018.86       2047.23        27.52 o                         
   5   5   7         65.82         68.10         2.43 o                         
   7   5   7         12.30          9.72         0.99 o                         
  -8   6   7         17.70          9.05         0.89 o                         
  -6   6   7         21.22         32.75         1.78 o                         
  -4   6   7        140.06        154.46         3.90 o                         
  -2   6   7          0.42          6.88         0.86 o                         
   0   6   7        178.15        185.80         2.64 o                         
   2   6   7        611.09        667.29         9.27 o                         
   4   6   7          2.82          7.67         0.73 o                         
   6   6   7          0.70          1.54         0.99 o                         
  -7   7   7        671.58        700.05        12.72 o                         
  -5   7   7       2308.36       2275.40        40.48 o                         
  -3   7   7        871.17        848.13        15.42 o                         
  -1   7   7          3.08          1.49         0.75 o                         
   1   7   7        333.35        334.37         4.35 o                         
   3   7   7        866.69        868.28        13.45 o                         
   5   7   7        209.03        184.58         3.83 o                         
   7   7   7          3.34          3.58         0.63 o                         
  -8   8   7        184.55        230.66         5.18 o                         
  -6   8   7         30.11         28.55         1.78 o                         
  -4   8   7        993.91        920.47        16.96 o                         
  -2   8   7        914.27        936.40        14.06 o                         
   0   8   7        116.62        140.45         2.37 o                         
   2   8   7         20.57         23.86         0.95 o                         
   4   8   7          7.47          6.21         0.73 o                         
   6   8   7        360.83        334.38         7.26 o                         
  -7   9   7        176.86        164.29         4.91 o                         
  -5   9   7         69.23         69.42         2.48 o                         
  -3   9   7        892.47        874.95        16.19 o                         
  -1   9   7        289.35        299.04         4.65 o                         
   1   9   7          8.36          9.04         0.69 o                         
   3   9   7         93.11         84.84         2.13 o                         
   5   9   7        971.90        897.28        14.27 o                         
   7   9   7          8.47          5.40         0.77 o                         
  -6  10   7        255.84        283.09         6.23 o                         
  -4  10   7        203.09        214.74         6.28 o                         
  -2  10   7        521.61        564.70         8.81 o                         
   0  10   7       2843.93       2894.49        41.81 o                         
   2  10   7        143.66        137.80         2.82 o                         
   4  10   7        117.99        119.02         3.44 o                         
   6  10   7         31.41         31.92         1.34 o                         
  -7  11   7        269.24        264.00         5.92 o                         
  -5  11   7         65.67         62.31         2.20 o                         
  -3  11   7       2193.48       2175.45        38.84 o                         
  -1  11   7       1672.14       1649.89        22.31 o                         
   1  11   7          0.78          0.63         0.83 o                         
   3  11   7        135.12        133.80         2.97 o                         
   5  11   7        263.99        258.89         5.01 o                         
  -6  12   7         45.06         37.92         1.41 o                         
  -4  12   7        358.38        336.08         6.06 o                         
  -2  12   7        473.35        521.81        10.02 o                         
   0  12   7        304.79        320.65         7.41 o                         
   2  12   7          1.03          1.73         0.77 o                         
   4  12   7         45.20         46.33         1.54 o                         
   6  12   7          7.38          7.71         1.54 o                         
  -5  13   7          5.76          9.00         1.01 o                         
  -3  13   7          7.98         12.05         1.08 o                         
  -1  13   7        288.33        252.32         4.61 o                         
   1  13   7        123.63        129.77         3.39 o                         
   3  13   7          2.53          3.86         0.89 o                         
   5  13   7       1814.03       1708.25        42.53 o                         
  -6  14   7         59.26         40.48         2.18 o                         
  -4  14   7        338.92        365.31         7.96 o                         
  -2  14   7        685.30        619.83        13.20 o                         
   0  14   7        172.98        187.82         9.25 o                         
   2  14   7        613.11        624.65        13.05 o                         
   4  14   7          9.35         10.06         0.89 o                         
  -5  15   7         51.26         42.76         3.86 o                         
  -3  15   7        534.29        451.19         9.79 o                         
  -1  15   7       1024.14        978.91        20.48 o                         
   1  15   7        369.89        389.64         8.30 o                         
   3  15   7         61.50         49.36         2.18 o                         
  -4  16   7          2.14         -0.39         1.09 o                         
  -2  16   7        143.54        131.85         6.17 o                         
   0  16   7        179.89        169.68         5.16 o                         
   2  16   7        351.05        345.52         8.98 o                         
  -3  17   7        175.26        175.80         6.94 o                         
  -1  17   7         86.14         77.88         4.63 o                         
   1  17   7        205.21        183.51         6.94 o                         
  -6   0   8        341.41        318.44        12.34 o                         
  -4   0   8        155.65        145.24         5.16 o                         
  -2   0   8       1840.89       1931.24        48.52 o                         
   0   0   8       1301.59       1378.56        24.58 o                         
   2   0   8       1722.47       1923.87        39.47 o                         
   4   0   8          2.35          7.24         2.07 o                         
   6   0   8        566.94        578.37        12.16 o                         
  -7   1   8        213.40        200.09         6.00 o                         
  -5   1   8         74.41         54.48         2.20 o                         
  -3   1   8       2402.42       2324.80        41.25 o                         
  -1   1   8         74.29         81.61         1.59 o                         
   1   1   8        288.87        295.93         4.05 o                         
   3   1   8        166.17        164.45         2.93 o                         
   5   1   8        323.14        351.14         5.45 o                         
   7   1   8         82.24         78.84         2.70 o                         
  -8   2   8         58.13         60.32         2.41 o                         
  -6   2   8          7.70         21.28         3.08 o                         
  -4   2   8        177.63        162.03         3.86 o                         
  -2   2   8        204.38        216.83         4.76 o                         
   0   2   8          0.47          1.80         0.51 o                         
   2   2   8       1214.15       1305.36        16.49 o                         
   4   2   8         62.69         70.67         1.69 o                         
   6   2   8        175.05        175.94         3.65 o                         
  -7   3   8          0.95          0.77         1.09 o                         
  -5   3   8       1135.98       1059.60        20.25 o                         
  -3   3   8        114.76        126.09         4.67 o                         
  -1   3   8          0.02          0.84         0.57 o                         
   1   3   8         42.78         40.06         1.05 o                         
   3   3   8        618.96        624.68         8.25 o                         
   5   3   8          1.35          1.99         0.55 o                         
   7   3   8         14.43         18.27         1.28 o                         
  -8   4   8        633.38        625.81        15.81 o                         
  -6   4   8       1570.44       1522.27        31.46 o                         
  -4   4   8         13.89         25.27         1.38 o                         
  -2   4   8         26.93         29.66         1.20 o                         
   0   4   8          1.42          1.54         0.55 o                         
   2   4   8        149.34        143.22         2.34 o                         
   4   4   8        230.86        239.14         4.20 o                         
   6   4   8         30.91         37.82         1.23 o                         
  -7   5   8        723.35        733.35        15.43 o                         
  -5   5   8          4.02          5.55         1.03 o                         
  -3   5   8       5640.99       5451.29       133.16 o                         
  -1   5   8       1301.68       1294.89        16.49 o                         
   1   5   8         84.61        101.15         1.82 o                         
   3   5   8        750.27        761.18        12.41 o                         
   5   5   8        100.99        107.17         2.13 o                         
  -6   6   8        145.96        150.74         3.47 o                         
  -4   6   8        421.05        417.11         7.31 o                         
  -2   6   8          5.84         12.69         0.98 o                         
   0   6   8        123.84        134.96         2.10 o                         
   2   6   8         40.28         44.31         1.37 o                         
   4   6   8        287.32        302.33         4.77 o                         
   6   6   8         90.30         82.33         2.01 o                         
  -7   7   8        984.13        912.15        16.38 o                         
  -5   7   8        275.25        265.12         5.58 o                         
  -3   7   8       1115.83       1043.81        18.89 o                         
  -1   7   8          9.72         13.60         0.83 o                         
   1   7   8          0.02          0.69         0.64 o                         
   3   7   8        247.13        268.92         4.74 o                         
   5   7   8         66.24         69.84         1.68 o                         
  -6   8   8        244.96        262.61         5.29 o                         
  -4   8   8       2156.32       2085.22        33.31 o                         
  -2   8   8         79.91         81.61         2.33 o                         
   0   8   8        668.68        736.79         9.71 o                         
   2   8   8        385.76        441.11         6.71 o                         
   4   8   8         31.07         37.44         1.28 o                         
   6   8   8         29.74         23.21         2.31 o                         
  -7   9   8         55.36         54.82         3.08 o                         
  -5   9   8         83.26         68.97         2.31 o                         
  -3   9   8        596.53        553.01        10.41 o                         
  -1   9   8        489.47        518.59         9.78 o                         
   1   9   8        221.09        220.03         4.06 o                         
   3   9   8         16.75         18.84         0.93 o                         
   5   9   8        320.91        336.07         6.26 o                         
  -6  10   8        104.09        138.10         2.97 o                         
  -4  10   8        404.47        390.83         6.30 o                         
  -2  10   8         73.47         69.90         2.07 o                         
   0  10   8       2781.89       2882.15        50.70 o                         
   2  10   8          6.03          9.13         1.19 o                         
   4  10   8        151.52        149.66         3.08 o                         
  -5  11   8        151.20        149.43         3.02 o                         
  -3  11   8        734.09        695.38        12.72 o                         
  -1  11   8       1057.11       1025.85        16.48 o                         
   1  11   8          0.85          0.19         0.78 o                         
   3  11   8        106.42        110.13         2.94 o                         
   5  11   8          0.38          0.39         1.93 o                         
  -6  12   8       1594.47       1732.53        43.34 o                         
  -4  12   8          0.25          0.68         0.66 o                         
  -2  12   8        570.82        563.93         9.31 o                         
   0  12   8        315.53        297.13         7.20 o                         
   2  12   8        276.58        279.68         6.23 o                         
   4  12   8        154.07        166.83         3.69 o                         
  -5  13   8          8.54          7.00         0.89 o                         
  -3  13   8         96.71         99.14         3.51 o                         
  -1  13   8         98.90         85.99         2.80 o                         
   1  13   8          3.12          6.07         0.89 o                         
   3  13   8        214.51        220.02         4.90 o                         
  -4  14   8         25.12         18.51         1.09 o                         
  -2  14   8        631.99        596.02        21.59 o                         
   0  14   8        803.25        785.69        28.53 o                         
   2  14   8        636.40        631.76        17.35 o                         
  -3  15   8         73.45         91.75         4.63 o                         
  -1  15   8         40.66         34.70         3.08 o                         
   1  15   8        218.54        225.14         8.48 o                         
  -7   1   9        247.42        203.91         4.11 o                         
  -5   1   9        312.37        340.75         6.84 o                         
  -3   1   9         42.54         35.62         1.54 o                         
  -1   1   9        583.53        632.46         9.44 o                         
   1   1   9          2.66          4.83         0.64 o                         
   3   1   9        267.22        258.90         3.87 o                         
   5   1   9         79.52         76.80         1.46 o                         
  -6   2   9        173.83        217.39         4.63 o                         
  -4   2   9       1514.72       1498.06        26.52 o                         
  -2   2   9          9.94         12.95         1.16 o                         
   0   2   9        151.78        168.39         2.66 o                         
   2   2   9        455.34        506.76         7.07 o                         
   4   2   9        255.93        272.15         4.19 o                         
   6   2   9         69.45         54.74         3.08 o                         
  -7   3   9        129.89        146.76         3.69 o                         
  -5   3   9        507.25        535.04        10.02 o                         
  -3   3   9        152.06        152.22         3.65 o                         
  -1   3   9        649.24        709.75        10.70 o                         
   1   3   9        181.52        198.38         3.10 o                         
   3   3   9          2.02          1.36         0.69 o                         
   5   3   9         17.40         15.51         0.93 o                         
  -6   4   9          3.86          2.16         0.69 o                         
  -4   4   9        929.97        891.20        14.48 o                         
  -2   4   9       1255.62       1366.64        22.07 o                         
   0   4   9        417.73        474.42         6.27 o                         
   2   4   9         38.26         41.55         1.94 o                         
   4   4   9         25.81         29.76         1.27 o                         
  -7   5   9         16.61         22.03         3.08 o                         
  -5   5   9        240.44        236.40         5.01 o                         
  -3   5   9       1087.19       1153.38        18.62 o                         
  -1   5   9       2527.11       2626.79        37.83 o                         
   1   5   9         36.85         41.42         1.20 o                         
   3   5   9         25.58         25.80         1.08 o                         
   5   5   9        767.97        693.19        12.43 o                         
  -6   6   9         60.59         40.69         1.38 o                         
  -4   6   9         43.24         51.20         1.72 o                         
  -2   6   9         25.83         35.31         1.38 o                         
   0   6   9         42.88         49.36         1.75 o                         
   2   6   9         17.41         17.88         0.81 o                         
   4   6   9        264.20        262.10         5.10 o                         
  -5   7   9        422.09        423.67         6.66 o                         
  -3   7   9       1454.83       1433.00        28.57 o                         
  -1   7   9        588.07        595.69         9.46 o                         
   1   7   9          9.14          8.78         0.73 o                         
   3   7   9         91.82         86.26         1.71 o                         
   5   7   9        454.82        386.95         8.01 o                         
  -6   8   9        247.14        286.91         5.49 o                         
  -4   8   9         19.97         17.26         1.55 o                         
  -2   8   9        563.05        543.37        10.02 o                         
   0   8   9        461.16        514.77         8.55 o                         
   2   8   9         63.12         76.17         2.01 o                         
   4   8   9          2.27          1.32         0.46 o                         
  -5   9   9         52.87         48.92         1.70 o                         
  -3   9   9         19.76         19.96         1.23 o                         
  -1   9   9        534.97        531.36         8.82 o                         
   1   9   9        216.47        225.67         4.19 o                         
   3   9   9          3.47          5.31         0.69 o                         
  -4  10   9        172.81        181.65         3.86 o                         
  -2  10   9         45.04         52.44         2.31 o                         
   0  10   9        366.13        406.36        10.90 o                         
   2  10   9       1440.42       1425.77        29.08 o                         
  -5  11   9        175.76        152.67         6.94 o                         
  -3  11   9        102.74        106.92         2.94 o                         
  -1  11   9       1385.55       1390.20        34.89 o                         
   1  11   9        598.04        566.91        14.44 o                         
   3  11   9          0.03          1.08         0.51 o                         
  -4  12   9         56.87         50.89         3.08 o                         
  -2  12   9        273.09        252.13        10.02 o                         
   0  12   9         64.24         73.25         3.86 o                         
   2  12   9        325.87        323.46         8.72 o                         
  -6   0  10        313.62        340.07         9.25 o                         
  -4   0  10        294.30        292.64         9.37 o                         
  -2   0  10        177.09        167.72         4.91 o                         
   0   0  10        897.17        966.06        24.80 o                         
   2   0  10        581.64        576.18        12.16 o                         
   4   0  10        591.58        602.97        15.27 o                         
  -5   1  10        165.15        149.78         3.36 o                         
  -3   1  10        126.84        113.83         2.70 o                         
  -1   1  10       1126.19       1126.39        17.93 o                         
   1   1  10          1.12         -0.14         0.70 o                         
   3   1  10        243.23        240.52         3.78 o                         
  -6   2  10         90.49         98.53         2.31 o                         
  -4   2  10          0.42          2.26         0.70 o                         
  -2   2  10         84.93         90.12         2.31 o                         
   0   2  10        100.36         94.27         2.48 o                         
   2   2  10          5.33          5.80         0.64 o                         
   4   2  10        481.85        479.99         8.66 o                         
  -5   3  10         22.62         35.76         1.41 o                         
  -3   3  10        582.68        536.74        10.02 o                         
  -1   3  10          8.42          9.16         0.74 o                         
   1   3  10          8.03         12.75         0.70 o                         
   3   3  10          6.70          4.01         0.63 o                         
  -6   4  10        471.99        455.69        17.73 o                         
  -4   4  10       1092.92       1054.42        22.81 o                         
  -2   4  10          1.04          2.31         0.77 o                         
   0   4  10         22.95         31.48         1.97 o                         
   2   4  10         13.72         20.13         0.78 o                         
   4   4  10          4.06          1.54         1.09 o                         
  -5   5  10        273.76        277.01         5.40 o                         
  -3   5  10         25.02         28.52         1.08 o                         
  -1   5  10       3126.43       3170.82        55.71 o                         
   1   5  10        667.91        633.62        11.47 o                         
   3   5  10         33.12         38.99         1.74 o                         
  -4   6  10         81.48         74.52         2.09 o                         
  -2   6  10        180.19        176.26         3.56 o                         
   0   6  10         32.47         44.37         1.90 o                         
   2   6  10         55.54         58.65         1.62 o                         
  -5   7  10        632.49        575.20        20.82 o                         
  -3   7  10        197.28        181.74         3.75 o                         
  -1   7  10        589.72        542.28        17.50 o                         
   1   7  10          0.01         -0.58         0.58 o                         
  -4   8  10        103.69        108.72         3.27 o                         
  -2   8  10       1441.86       1247.55        44.72 o                         
   0   8  10         77.72         65.55         2.73 o                         
   2   8  10        397.38        372.85         9.81 o                         
  -3   9  10         84.66         71.71         4.63 o                         
  -1   9  10        481.78        432.56        16.19 o                         
   1   9  10        154.90        148.81         6.17 o                         
  -3   1  11        133.46        137.25         6.17 o                         
  -1   1  11         34.48         33.94         2.18 o                         
   1   1  11        384.35        394.77        14.65 o                         
  -2   2  11        904.17        882.85        31.61 o                         
   0   2  11          9.62         10.54         1.16 o                         
  -1   3  11         55.10         62.45         3.86 o                         
                                                                                
